# Supplementary material for: Reticulate Evolution in the Western Mediterranean Mountain Ranges: The Case of the Leucanthemopsis Polyploid Complex
Source: Front Plant Sci. 2022 Jun 17;13:842842. doi: 10.3389/fpls.2022.842842 (PMC9247603; doi:10.3389/fpls.2022.842842)
Supplement: Supplementary file 1 [file Data_Sheet_1.XLSX]

## Sheet: Tabelle1
	Supplementary Data Sheet 1. Information on the samples used in the study, including sample IDs, identification according to Heywood (1975) and Pedrol (2019), collection information, along with collector, collection date and locality, herbarium voucher and collector numbers, and coordinates of the collection locality. Information on the ploidy level is also provided. Ploidies without asterisks are…
															Sequencing / alleles detection						GenBank/ENA sequence accession
Plant ID	Identification (Heywood 1975)	Identification (Pedrol 2019)	Collector	date	Lacality	Country	Administrative region	Herbarium	Collector Nr.	Voucher Information	Latitude	Longitude	ploidy	Haplotype (Figure 5)	B12	B20	C12	C16	D35	Note	psbA-trnH	trnC-petN1	B12	B20	C12	C16	D35
LPS131	Hymenostemma pseudoanthemis	Hymenostemma pseudoanthemis	S. Tomasello	2011-04-17	Arcos de la Frontera	Spain	Andalusia	~	TS197	Arcos de la Frontera. Alcornocal en suelo arenoso siliceo. Con Cistus salvifolius, Chamaerops humilis, Pistacia lentiscus, Pinus sp.	36.7484	-5.72389	2x	-	Roche 454 / Konowalik et al. 2015	Roche 454 / Konowalik et al. 2015	Roche 454 / Konowalik et al. 2015	Roche 454 / Konowalik et al. 2015	Sanger / CHAMPURU	outgroup	+KM589765	+KM589784	~	~	~	~	+KM589741
LPS119	L. alpina	L. alpina subsp. cuneifolia°	S. Tomasello	2010-08-26	Patscherkofel	Austria	Tirol	~	TS137	Patscherkofel; Innsbruck. Nei pressidel Ristorante Panorama. Nella fascia occupata dall'arbusteto a rododendro. Lungo il sentiero o sui muretti a secco fatti dall'uomo	47.212	11.458	4x	H7	Roche 454 / Konowalik et al. 2015	Roche 454 / Konowalik et al. 2015	Roche 454 / Konowalik et al. 2015	Roche 454 / Konowalik et al. 2015	Sanger / CHAMPURU	~	±KX963959	±KX964203	~	~	~	~	~
LPS074	L. alpina	L. alpina subsp. minima°	S. Tomasello	2010-07-18	Glacier Blanc	France	Hautes-Alpes	~	TS40	Ai piedi del Glacier Blanc (detrito di morena, Granito)	44.933	6.41	2x	H2	Roche 454 / Konowalik et al. 2015	Roche 454 / Konowalik et al. 2015	Roche 454 / Konowalik et al. 2015	Roche 454 / Konowalik et al. 2015	Sanger / CHAMPURU	~	+KM589778	+KM589795	~	~	~	~	+KM589747
LPS180	L. alpina	L. alpina subsp. minima°	S. Tomasello	2011-07-05	Puigmal	Spain	Cataluña	~	TS407	Nel "collado" prima di arrivare in vetta. Sal sentiero che parte da "Collado de Fontalba". Prato psicroxerofilo. Scisto	42.3814	2.11944	4x	-	Roche 454 / Konowalik et al. 2015	Roche 454 / Konowalik et al. 2015	Roche 454 / Konowalik et al. 2015	Roche 454 / Konowalik et al. 2015	Sanger / CHAMPURU	~	±KX964027	±KX964271	~	~	~	~	~
LPS173	L. alpina	L. alpina subsp. pyrenaica°	S. Tomasello & S. Himmelreich	2011-07-29	La Maladeta	Spain	Aragona	PAL109730	TS398	Nei pressi del Rifugio "La Renclusa". Salendo per un sentiero che porta all'"Ibon de l'Anclusa". Granito	42.6686	0.646667	6x	H5	Roche 454 / Konowalik et al. 2015	Roche 454 / Konowalik et al. 2015	Roche 454 / Konowalik et al. 2015	Roche 454 / Konowalik et al. 2015	Sanger / cloning	~	±KX964008	±KX964252	~	~	~	~	~
LPS174	L. alpina	L. alpina subsp. pyrenaica°	S. Tomasello & S. Himmelreich	2011-07-30	La Maladeta	Spain	Aragona	PAL109729	TS399	Portillon Inferior. Montes Malditos. Granito	42.6578	0.650222	6x	H6	Roche 454 / Konowalik et al. 2015	Roche 454 / Konowalik et al. 2015	Roche 454 / Konowalik et al. 2015	Roche 454 / Konowalik et al. 2015	Sanger / cloning	~	±KX964011	±KX964255	~	~	~	~	~
LPS064	L. alpina	L. alpina subsp. tatrae°	S. Tomasello	2010-07-03	Visokè Tatry	Slovakia	Presov Region	~	TS1	nei pressi del rifugio Téyho Chata (granito?)	49.1912	20.1944	2x	H1	Roche 454 / Konowalik et al. 2015	Roche 454 / Konowalik et al. 2015	Roche 454 / Konowalik et al. 2015	Roche 454 / Konowalik et al. 2015	Sanger / CHAMPURU	~	±KX963798	±KX964042	~	~	~	~	~
LPS181	L. alpina subsp. tomentosa	L. alpina subsp. tomentosa	S. Tomasello	2011-08-08	Monte Renoso	France	Corsica	~	TS409	Sul tratto che sale da "Lago Bastani" al pianoro posto prima di girare a E per raggiungere la vetta. Granito, detrito sabbioso grossolano. (sul pianoro, prato psicroxerofilo)	42.0643	9.13014	2x	H4	Roche 454 / Konowalik et al. 2015	Roche 454 / Konowalik et al. 2015	Roche 454 / Konowalik et al. 2015	Roche 454 / Konowalik et al. 2015	Sanger / CHAMPURU	~	+KM589776	+KM589793	~	~	~	~	+KM589736
LPS182	L. alpina subsp. tomentosa	L. alpina subsp. tomentosa	S. Tomasello	2011-08-10	Monte Rotondo	France	Corsica	~	TS413	Tra Col di "Rinosu" e "Bocca Muzzella". Suolo sabbioso, Granito	42.2073	9.03658	2x	H3	Roche 454 / Konowalik et al. 2015	Roche 454 / Konowalik et al. 2015	Roche 454 / Konowalik et al. 2015	Roche 454 / Konowalik et al. 2015	Sanger / CHAMPURU	~	±KX964033	±KX964277	~	~	~	~	~
LPS136	L. pallida subsp. pallida var. alpina	L. boissieri	S. Tomasello & A. Hilpold	2011-04-28	Navacerrada	Spain	Castilla Leon/Madrid	~	TS223	Puerto de Navacerrada, a lo largo del sendero que lleva a la Bola del Mundo. Silice	40.7819	-3.9975	4x	H22	Roche 454 / Konowalik et al. 2015	Roche 454 / Konowalik et al. 2015	Roche 454 / Konowalik et al. 2015	Roche 454 / Konowalik et al. 2015	Sanger / CHAMPURU	locus classicus	~	~	~	~	~	~	~
LPS157	L. pallida subsp. pallida var. alpina	L. boissieri	S. Tomasello, A. Hilpond & A. Sanchez Meseguér	2011-06-12	La Mira	Spain	Castilla Leon	~	TS332	La Mira, Sierra de Gredos. Zona de cumbre. Detriro de granito	40.2598	-5.1825	4x	H25	Roche 454 / Konowalik et al. 2015	Roche 454 / Konowalik et al. 2015	Roche 454 / Konowalik et al. 2015	Roche 454 / Konowalik et al. 2015	Sanger / CHAMPURU	~	+KM589774	+KM589801	~	~	~	~	+KM589755 +KM589756
LPS168	L. alpina subsp. cuneata	L. cuneata subsp. cuneata	S. Tomasello & S. Himmelreich	2011-07-23	Urbión	Spain	Castilla Leon	~	TS376	Lungo il sentiero che va dalla "Laguna Negra" alla cima dell'Urbion, all'altezza dell'altare all'aperto. Conglomerati calcarei e a tratti quarzareniti. N 42°00'39,8", W 2°52'36". C.ca 2254 m.	42.0111	-2.87667	6x	H9	Roche 454 / Konowalik et al. 2015	Roche 454 / Konowalik et al. 2015	Roche 454 / Konowalik et al. 2015	Roche 454 / Konowalik et al. 2015	Sanger / cloning	locus classicus	±KX963992 ±KX963993	±KX964236 ±KX964237	~	~	~	~	~
LPS163	L. pallida subsp. virescens var. virescens	L. cuneata subsp. valdez-bermejoi	S. Tomasello	2011-06-17	Sierra del Brezo	Spain	Castilla Leon	~	TS361	Sierra del Brezo, Montaña Palentina. Prados. Caliza	42.8411	-4.75111	2x	H13	Roche 454 / Konowalik et al. 2015	Roche 454 / Konowalik et al. 2015	Roche 454 / Konowalik et al. 2015	Roche 454 / Konowalik et al. 2015	Sanger / CHAMPURU	locus classicus	+KM589773	+KM589791	~	~	~	~	+KM589732
LPS185	L. pallida subsp. virescens var. virescens	L. cuneata subsp. valdez-bermejoi	P.M. Uribe-Echebarria	2006-04-20	Monte Peñalta	Spain	Castilla Leon	MA786958	Vit77690	Valle de Losa, Rio de la Losa, Monte Peñalta, cerca de la Cumbre, Hacia Boveda. 1000-1005 m. Pastos pedregosos venteados, con poco cobertura vegetal.	42.9292	-3.24778	2x*	H9	Roche 454 / Konowalik et al. 2015	Roche 454 / Konowalik et al. 2015	Roche 454 / Konowalik et al. 2015	Roche 454 / Konowalik et al. 2015	Sanger / CHAMPURU	~	+KM589780	+KM589802	~	~	~	~	+KM589757 +KM589758
LPS039	L. flaveola	L. flaveola subsp. flaveola	J. López	1980-03-31	Almodovar del Campo	Spain	Castilla La Mancha	B 10 0846953	sn	Ciudad Real: Almodovar del Campo, Pico del Judio, 30S VH67, a 1100m. En los brezales de la cumbre	38.5667	-4.51667	4x*	H15	Roche 454 / Konowalik et al. 2015	Roche 454 / Konowalik et al. 2015	Roche 454 / Konowalik et al. 2015	Roche 454 / Konowalik et al. 2015	Sanger / CHAMPURU	~	~	~	~	~	~	~	~
LPS146	L. flaveola	L. flaveola subsp. flaveola	S. Tomasello	2011-05-09	Sortelha	Portugal	Guarda	~	TS279	Sortelha. Arena, desde granito	40.335	-7.2158	4x	H18	Roche 454 / Konowalik et al. 2015	Roche 454 / Konowalik et al. 2015	Roche 454 / Konowalik et al. 2015	Roche 454 / Konowalik et al. 2015	Sanger / CHAMPURU	~	~	~	~	~	~	~	~
LPS038	L. flaveola	L. flaveola subsp. ricoi	A. Segura Zubizaret	1985-06-15	Viniegra de Arriba	Spain	La Rioja	B 10 0846952	Nr. 15703	Viniegra de Arriba, alt. 1000 m s.m., in solo saxoso, cum Silene nutans subsp. nutans, Anarrhidum bellidifolium, Sedum hirsutum, Jasione crispa subsp. Sessiliflora, Centranthus calcitrapae, Genista florida, 15a Junii 1985	42.0956	-2.83444	4x*	H20	Roche 454 / Konowalik et al. 2015	Roche 454 / Konowalik et al. 2015	Roche 454 / Konowalik et al. 2015	Roche 454 / Konowalik et al. 2015	Sanger / CHAMPURU	~	~	~	~	~	~	~	~
LPS144	L. flaveola	L. flaveola subsp. ricoi	S. Tomasello	2011-05-09	Puerto de Perales	Spain	Castilla Leon/Extremadura	~	TS(01)270	Puerto de Peroles. Talud de la carretera. Esquisto	40.2458	-6.6869	4x	H22	Roche 454 / Konowalik et al. 2015	Roche 454 / Konowalik et al. 2015	Roche 454 / Konowalik et al. 2015	Roche 454 / Konowalik et al. 2015	Sanger / CHAMPURU	~	~	~	~	~	~	~	~
LPS148	L. flaveola	L. flaveola subsp. ricoi	S. Tomasello	2011-05-10	Serra de Estrela	Portugal	Guarda	~	TS284	Serra de Estrela. En la carretera que desde Manteigas lleva a La Torre. Prados y brezales montanos. Substrato acido	40.3728	-7.5494	4x	H18	Roche 454 / Konowalik et al. 2015	Roche 454 / Konowalik et al. 2015	Roche 454 / Konowalik et al. 2015	Roche 454 / Konowalik et al. 2015	Sanger / CHAMPURU	~	~	~	~	~	~	~	~
LPS160	L. flaveola	L. flaveola subsp. ricoi	S. Tomasello	2011-06-15	Serra do Eixe	Spain	Galizia/Castilla Leon	~	TS350	Serra do Eixe. En el puerto entre Galicia y Leon, antes de llegar a La Baña. Prados y brezales montanos. Pizarra	42.3124	-6.72111	4x	H19	Roche 454 / Konowalik et al. 2015	Roche 454 / Konowalik et al. 2015	Roche 454 / Konowalik et al. 2015	Roche 454 / Konowalik et al. 2015	Sanger / CHAMPURU	~	~	~	~	~	~	~	~
LPS161	L. flaveola	L. flaveola subsp. ricoi	S. Tomasello	2011-06-16	Sierra del Taleno	Spain	Castilla Leon	~	TS352	Alto de la Portilla, Sierra del Taleno, Montes de Leon. Prados y brezales montanos. Pizarra	42.3886	-6.49972	4x	H14	Roche 454 / Konowalik et al. 2015	Roche 454 / Konowalik et al. 2015	Roche 454 / Konowalik et al. 2015	Roche 454 / Konowalik et al. 2015	Sanger / CHAMPURU	~	~	~	~	~	~	~	~
LPS192	L. sp.	L. heywoodii	E. Kjellquist	1962-07-07	Sierra Alta	Spain	Aragona	M 17125	Nr. 489	Prov. Teruel: Sierra Alta, Bronchales	40.4833	-1.58917	2x*	H10	Roche 454 / Konowalik et al. 2015	Roche 454 / Konowalik et al. 2015	Roche 454 / Konowalik et al. 2015	Roche 454 / Konowalik et al. 2015	Sanger / CHAMPURU	~	~	~	~	~	~	~	~
LPS193	L. sp.	L. heywoodii	J. Koch	1972-05-29	Eremita del Tremedal	Spain	Aragona	M	sn	Prov. Teruel: Sierra dr Albarracin. Eremita del Tremedal	40.5286	-1.65111	2x*	H11	Roche 454 / Konowalik et al. 2015	Roche 454 / Konowalik et al. 2015	Roche 454 / Konowalik et al. 2015	Roche 454 / Konowalik et al. 2015	Sanger / CHAMPURU	Cited in Pedrol 2019	~	~	~	~	~	~	~
LPS208	L. pulverulenta susp. pseudopulverulenta	L. heywoodii	C. Aedo et al.	2016-06-18	Muela de San Juan	Spain	Aragona	SALA158944	AQ6001	ESP:Teruel: Griegos: en el alto de la Mola de San Juan, 40°25'40"N 1°43'38"W, 1800 m, 18/06/2016, pinar de Pinus sylvestris en substrato calizo	40.4278	-1.72722	2x	H11	Sanger / cloning	Sanger / cloning	Sanger / cloning	Sanger / cloning	Sanger / CHAMPURU	~	~	~	~	~	~	~	~
LPS209	L. pulverulenta susp. pseudopulverulenta	L. heywoodii	C. Aedo et al.	2016-06-17	Pico Zaragozana	Spain	Aragona	SALA158943	TB2951	ESP:Teruel: Val de Linares: Sierra de Gúdar, Pico Zaragozana, ladera SE del pico, 40°25'31"N 0°35'35"W, 1970 m, 17/06/2016, prado subalpino	40.4253	-0.593056	2x	H11	Sanger / cloning	Sanger / cloning	Sanger / cloning	Sanger / cloning	Sanger / CHAMPURU	Cited in Pedrol 2019	~	~	~	~	~	~	~
LPS189	L. longipectinata	L. longipectinata	R. Vogt & C. Oberprieler	1992-06-20	Djehel Tidirhine	Marocco	Tanger-Tetouan-Al Hoceima	B 10 1154543	Vogt9580/Oberprieler4016	Summit and W ridge of Djehel Tidirhine, Cedrus forest and schistous scree, 2200-2450 m	34.8667	-4.51667	6x*	H8	Roche 454 / Konowalik et al. 2015	Roche 454 / Konowalik et al. 2015	Roche 454 / Konowalik et al. 2015	Roche 454 / Konowalik et al. 2015	Sanger / cloning	locus classicus	#KY013231	#KY013236	~	~	~	~	~
LPS139	L. pallida subsp. pallida var. pallida	L. pallida subsp. pallida	S. Tomasello	2011-05-08	Puerto de Paramera	Spain	Castilla Leon	~	TS265	Puerto de Parameda. Arena, sobre granito	40.5175	-4.65722	4x	H22	Roche 454 / Konowalik et al. 2015	Roche 454 / Konowalik et al. 2015	Roche 454 / Konowalik et al. 2015	Roche 454 / Konowalik et al. 2015	Sanger / CHAMPURU	~	~	~	~	~	~	~	~
LPS143	L. pallida subsp. pallida var. pallida	L. pallida subsp. pallida	S. Tomasello	2011-05-08	Puerto de Tornavacas	Spain	Castilla Leon/Extremadura	~	TS273	Puerto de Tornavacas. Arena. Desde areniscas silicea	40.2725	-5.6623	4x	H22	Roche 454 / Konowalik et al. 2015	Roche 454 / Konowalik et al. 2015	Roche 454 / Konowalik et al. 2015	Roche 454 / Konowalik et al. 2015	Sanger / CHAMPURU	~	~	~	~	~	~	~	~
LPS158	L. pallida subsp. pallida var. pallida	L. pallida subsp. pallida	S. Tomasello, A. Hilpond & A. Sanchez Meseguér	2011-06-12	Gredos	Spain	Castilla Leon	~	TS333	Valle de los Galayos, Sierra de Gredos. Rocas siliceas	40.2572	-5.17389	4x	H24	Roche 454 / Konowalik et al. 2015	Roche 454 / Konowalik et al. 2015	Roche 454 / Konowalik et al. 2015	Roche 454 / Konowalik et al. 2015	Sanger / CHAMPURU	~	~	~	~	~	~	~	~
LPS164	L. pallida subsp. pallida var. pallida	L. pallida subsp. pallida	S. Tomasello	2011-06-18	Sierra de la Demanda	Spain	La Rioja	~	TS364	Sierra de la Demanda. En la pista que desde la cumbre baja a Canales. Claros en brezal	42.1837	-3.06639	4x	H22	Roche 454 / Konowalik et al. 2015	Roche 454 / Konowalik et al. 2015	Roche 454 / Konowalik et al. 2015	Roche 454 / Konowalik et al. 2015	Sanger / CHAMPURU	~	~	~	~	~	~	~	~
LPS165	L. pallida subsp. pallida var. pallida	L. pallida subsp. pallida	S. Tomasello	2011-06-19	Sierra de Toranzo	Spain	Castilla Leon	~	TS367	Sierra de Toranzo. Matorral de degradacion del bosque caducifolio. Areniscas siliceas	41.7183	-1.93222	4x	H23	Roche 454 / Konowalik et al. 2015	Roche 454 / Konowalik et al. 2015	Roche 454 / Konowalik et al. 2015	Roche 454 / Konowalik et al. 2015	Sanger / CHAMPURU	~	~	~	~	~	~	~	~
LPS184	L. pallida subsp. pallida var. pallida	L. pallida subsp. pallida	A. Hilpond & A. Sanchez Meseguér	2011-04-22	Puerto de Mijares	Spain	Castilla Leon	~	HP20112217	Sierra de Gredos, 2 KM SW Puerto de Mijares, along road to Mijares. 1300 m	40.3161	-4.83222	4x	H21	Roche 454 / Konowalik et al. 2015	Roche 454 / Konowalik et al. 2015	Roche 454 / Konowalik et al. 2015	Roche 454 / Konowalik et al. 2015	Sanger / CHAMPURU	~	~	~	~	~	~	~	~
LPS052	L. pallida subsp. virescens var. bilbilitanum	L. pallida subsp. virescens	I. Mateu & J. Güemes	1988-06-03	Sierra de Pina (Castellon)	Spain	Valencia	B 10 0846945	M 14660	Sierra de Pina, Santa Barbara de Pina, 30T YK 0233, alt. 1400m, pastizales mesofiticos silicicolas	40.0239	-0.625833	2x*	H9	Roche 454 / Konowalik et al. 2015	Roche 454 / Konowalik et al. 2015	Roche 454 / Konowalik et al. 2015	Roche 454 / Konowalik et al. 2015	Sanger / CHAMPURU	locus classicus	~	~	~	~	~	~	~
LPS138	L. pallida subsp. virescens var. bilbilitanum	L. pallida subsp. virescens	S. Tomasello & A. Hilpold	2011-05-01	Sierra del Vicort	Spain	Aragona	~	TS247	Puerto de Aguaron. Sierra del Vicort. Encinar sobre suelo siliceo	41.3201	-1.34083	2x	H12	Roche 454 / Konowalik et al. 2015	Roche 454 / Konowalik et al. 2015	Roche 454 / Konowalik et al. 2015	Roche 454 / Konowalik et al. 2015	Sanger / CHAMPURU	~	+KM589772	+KM589789	~	~	~	~	+KM589733
LPS186	L. cf. pallida	L. pallida subsp. virescens	C. Aedo	2005-05-01	Pico Revolcadores	Spain	Murcia	MA726728	C. Aedo 11398	Murcia. Pico Revolcadores. Pinar aclarado sobre caliza. 1970 m	38.0644	-2.26389	2x*	H11	Roche 454 / Konowalik et al. 2015	Roche 454 / Konowalik et al. 2015	Roche 454 / Konowalik et al. 2015	Roche 454 / Konowalik et al. 2015	Sanger / CHAMPURU	~	+M589777	+KM589794	~	~	~	~	+KM589737
LPS195	L. pallida subsp. virescens var. bilbilitanum	L. pallida subsp. virescens	C. Aurich	1988-05-28	Cañete	Spain	Cuenca	M	Herbar Schiehlen 506	Prov. Cuenca: 10 km SW Canete nach Landete, feuchte sandige Wiesen, Pinienwald, 1280 m NN.	39.9942	-1.59028	2x*	H11	Roche 454 / Konowalik et al. 2015	Roche 454 / Konowalik et al. 2015	Roche 454 / Konowalik et al. 2015	Roche 454 / Konowalik et al. 2015	Sanger / CHAMPURU	~	~	~	~	~	~	~	~
LPS196	L. pallida subsp. virescens var. virescens	L. pallida subsp. virescens	A. Segura Zubizarreta	1982-06-06	Palmaces	Spain	Guadalajara	M	Nr. 23800	In calcare prope reservorio, cum Alyssum montanum ssp. montanum, Arenaria aggregata ssp. aggregata, Glabularia valentina, Jurinea humilis, Senecio minutus, Thymus mastigophorus, Dianthus subacaulis ssp. brachyanthus, Poa ligulata, Festuca hystris. Leg.& det. A. Segura Zubuzarreta, 6.6.1982 n°23.800	41.0558	-2.91056	2x*	H9	Roche 454 / Konowalik et al. 2015	Roche 454 / Konowalik et al. 2015	Roche 454 / Konowalik et al. 2015	Roche 454 / Konowalik et al. 2015	Sanger / CHAMPURU	~	~	~	~	~	~	~	~
LPS204	L. pallida subsp. virescens var. virescens	L. pallida subsp. virescens	R. Vogt, Ch. Oberprieler & F. Wagner	2016-06-10	Sierra de Aitana	Spain	Valencia	B 10 0652979	R. Vogt 17507	Spain (ES), Provincia Alicante, Comarca Marina Baja, Sierra de Aitana, track from Port de Todons to Font de la Forata. Open Pinus woodland and stony slopes	38.6525	-0.273333	2x	H9	Sanger / cloning	Sanger / cloning	Sanger / cloning	Sanger / cloning	Sanger / CHAMPURU	~	~	~	~	~	~	~	~
LPS205	L. cf. pallida	L. pallida subsp. virescens	R. Vogt, Ch. Oberprieler & F. Wagner	2016-06-11	Pico Revolcadores	Spain	Murcia	B 10 0652972	R. Vogt 17514	Spain (ES), Provincia Murcia, Comarca Noroeste, Municipio Moratalla, Mt. Revolcadores, N of Calada de la Cruz, stonz slopes	38.0739	-2.26139	2x	H11	Sanger / cloning	Sanger / cloning	Sanger / cloning	Sanger / cloning	Sanger / CHAMPURU	~	~	~	~	~	~	~	~
LPS166	L. radicans	L. pectinata	S. Tomasello, P. Vargas & E. Cano	2011-07-13	Veleta	Spain	Andalusia	~	TS372	Veleta. Sierra Nevada. Esquisto	3.62917	-3.379	2x	H9	Roche 454 / Konowalik et al. 2015	Roche 454 / Konowalik et al. 2015	Roche 454 / Konowalik et al. 2015	Roche 454 / Konowalik et al. 2015	Sanger / CHAMPURU	~	+KM589775	+KM589792	~	~	~	~	+KM589735
LPS167	L. radicans	L. pectinata	S. Tomasello, P. Vargas & E. Cano	2011-07-14	Sierra Nevada	Spain	Andalusia	~	TS374	Cerro del Caballo. Sierra Nevada. Esquisto	37.0153	-3.45444	2x	H9	Roche 454 / Konowalik et al. 2015	Roche 454 / Konowalik et al. 2015	Roche 454 / Konowalik et al. 2015	Roche 454 / Konowalik et al. 2015	Sanger / CHAMPURU	~	±KX963991	±KX964235	~	~	~	~	~
LPS134	L. pulverulenta	L. pulverulenta	S. Tomasello	2011-04-23	Puente Duero	Spain	Castilla Leon	~	TS217	Puente Duero. Pinar con rebrotes de Quercul ilex. En un cortafuego. Arenas	41.5713	-4.78056	2x	H14	Roche 454 / Konowalik et al. 2015	Roche 454 / Konowalik et al. 2015	Roche 454 / Konowalik et al. 2015	Roche 454 / Konowalik et al. 2015	Sanger / CHAMPURU	~	+KM589769	+KM589787	~	~	~	~	+KM589734
LPS137	L. pulverulenta	L. pulverulenta	S. Tomasello & A. Hilpold	2011-04-28	Rascafria	Spain	Madrid	~	TS235	Rascafria. Talud de la carretera. Suelo arenoso siliceo	40.8894	-3.85361	2x	H14	Roche 454 / Konowalik et al. 2015	Roche 454 / Konowalik et al. 2015	Roche 454 / Konowalik et al. 2015	Roche 454 / Konowalik et al. 2015	Sanger / CHAMPURU	~	#KY013227	#KY013232	~	~	~	~	~
LPS141	L. pulverulenta	L. pulverulenta	S. Tomasello	2011-05-08	Puerto de Paramera	Spain	Castilla Leon	~	TS268	Puerto de Parameda. Arena, sobre granito	40.5175	-4.65722	2x	H14	Roche 454 / Konowalik et al. 2015	Roche 454 / Konowalik et al. 2015	Roche 454 / Konowalik et al. 2015	Roche 454 / Konowalik et al. 2015	Sanger / CHAMPURU	~	~	~	~	~	~	~	~
LPS142	L. pulverulenta	L. pulverulenta	S. Tomasello	2011-05-08	Puerto de Villatoro	Spain	Castilla Leon	~	TS270	Puerto de Villatoro. Arena	40.5375	-5.1605	2x	H14	Roche 454 / Konowalik et al. 2015	Roche 454 / Konowalik et al. 2015	Roche 454 / Konowalik et al. 2015	Roche 454 / Konowalik et al. 2015	Sanger / CHAMPURU	~	#KY013228	#KY013233	~	~	~	~	~
LPS145	L. pulverulenta	L. pulverulenta	S. Tomasello	2011-05-09	El Payo	Spain	Castilla Leon	~	TS(01)277	Entre El Payo y Villar de Fores. Bordes de bosque de Quercus pyrenaica. Arena	40.3234	-6.7324	2x	H14	Roche 454 / Konowalik et al. 2015	Roche 454 / Konowalik et al. 2015	Roche 454 / Konowalik et al. 2015	Roche 454 / Konowalik et al. 2015	Sanger / CHAMPURU	~	~	~	~	~	~	~	~
LPS149	L. pulverulenta	L. pulverulenta	S. Tomasello	2011-05-11	Vitigudino	Spain	Castilla Leon	~	TS297	Vitigudino. Carretera CL 517. Talud de la carrettera. Borde de dehesa. Arena silicea.	41.0047	-6.3925	2x	H14	Roche 454 / Konowalik et al. 2015	Roche 454 / Konowalik et al. 2015	Roche 454 / Konowalik et al. 2015	Roche 454 / Konowalik et al. 2015	Sanger / CHAMPURU	~	~	~	~	~	~	~	~
LPS159	L. pulverulenta	L. pulverulenta	S. Tomasello	2011-06-15	Pixeiros	Spain	Galizia	~	TS336	Entre Bouza y Pixeiros. Bosque de Quercus caducigolias. Arena	42.112	-7.09861	2x	H14	Roche 454 / Konowalik et al. 2015	Roche 454 / Konowalik et al. 2015	Roche 454 / Konowalik et al. 2015	Roche 454 / Konowalik et al. 2015	Sanger / CHAMPURU	~	#KY013230	#KY013235	~	~	~	~	~
LPS150	L. pallida subsp. spathulifolia	L. spathulifolia	S. Tomasello & Y. Sylvester	2011-05-20	Cazorla	Spain	Andalusia	~	TS301	Sierra de Cazorla. En la carretera para ir al Parador ''El Adelantado''. Claro de bosque de pinos. Caliza	37.9069	-2.94306	4x	H17	Roche 454 / Konowalik et al. 2015	Roche 454 / Konowalik et al. 2015	Roche 454 / Konowalik et al. 2015	Roche 454 / Konowalik et al. 2015	Sanger / CHAMPURU	~	#KY013229	#KY013234	~	~	~	~	~
LPS151	L. pallida subsp. spathulifolia	L. spathulifolia	S. Tomasello & Y. Sylvester	2011-05-22	Puerto del Arenal	Spain	Castilla La Mancha	~	TS316	Puerto del Arenal. Calar del Mundo. Claros de bosque de pinos. Suelo arenoso, calizo	38.4681	-2.45583	4x	H15	Roche 454 / Konowalik et al. 2015	Roche 454 / Konowalik et al. 2015	Roche 454 / Konowalik et al. 2015	Roche 454 / Konowalik et al. 2015	Sanger / CHAMPURU	~	~	~	~	~	~	~	~
LPS152	L. pallida subsp. spathulifolia	L. spathulifolia	S. Tomasello & Y. Sylvester	2011-05-22	Puerto Crucetillas	Spain	Castilla La Mancha	~	TS318	Puerto Crucetillas. Calar del Mundo. Claros de bosque de pino. Suelo arenoso, calizo	38.5271	-2.42528	4x	H16	Roche 454 / Konowalik et al. 2015	Roche 454 / Konowalik et al. 2015	Roche 454 / Konowalik et al. 2015	Roche 454 / Konowalik et al. 2015	Sanger / CHAMPURU	~	~	~	~	~	~	~	~
LPS153	L. pallida subsp. spathulifolia	L. spathulifolia	S. Tomasello & I. Alvares	2011-06-10	Sierra Guillamona	Spain	Andalusia	~	TS324	Sierra Guillamona. Subiendo desde el Pinar de Araceli. Prado montano. Tierra negra sobre Caliza	38.0305	-2.53193	4x	H15	Roche 454 / Konowalik et al. 2015	Roche 454 / Konowalik et al. 2015	Roche 454 / Konowalik et al. 2015	Roche 454 / Konowalik et al. 2015	Sanger / CHAMPURU	~	~	~	~	~	~	~	~
LPS154	L. pallida subsp. spathulifolia	L. spathulifolia	S. Tomasello & I. Alvares	2011-06-10	Sierra Guillamona	Spain	Andalusia	~	TS326	Sierra Guillamona. Cerca de la carretera A-4301, al Km 30, iendo hacia el collado. Prado montano. Tierra negra sobre Caliza	38.0135	-2.58343	4x	H15	Roche 454 / Konowalik et al. 2015	Roche 454 / Konowalik et al. 2015	Roche 454 / Konowalik et al. 2015	Roche 454 / Konowalik et al. 2015	Sanger / CHAMPURU	~	~	~	~	~	~	~	~
LPS135	Prolongoa hispanica	Prolongoa hispanica	S. Tomasello	2011-04-23	Puente Duero	Spain	Castilla Leon	~	TS221	Puente Duero. Pinar con rebrotes de Quercus ilex. En un cortafuego. Arenas	41.5713	-4.78056	2x	-	Roche 454 / Konowalik et al. 2015	Roche 454 / Konowalik et al. 2015	Roche 454 / Konowalik et al. 2015	Roche 454 / Konowalik et al. 2015	Sanger / CHAMPURU	outgroup	+KM589768	+KM589788	~	~	~	~	+KM589743
	* Ploidies expected according to literature
	° Taxonomic treatment following Tomasello & Oberprieler 2017
	+ Sequences from Tomasello et al., 2015
	± Sequences from Tomasello & Oberprieler 2017
	# Sequences from Oberprieler et al. 2017
