# Supplementary material for: Reticulate Evolution in the Western Mediterranean Mountain Ranges: The Case of the Leucanthemopsis Polyploid Complex
Source: Front Plant Sci. 2022 Jun 17;13:842842. doi: 10.3389/fpls.2022.842842 (PMC9247603; doi:10.3389/fpls.2022.842842)
Supplement: Supplementary file 2 [file Data_Sheet_2.xlsx]

## Sheet: All
Supplementary Data Sheet2. Flow cytometric measurements done for the present study. Measurements for the different taxa separately are given in the different sheets included in this file. Mean-x is for the fluorescence peak of the standard (RN1; Petunia hybrida), and the samples (RN2). Values of coefficient of variation (CV) are also provided for the standard's and sample's peaks, along with fluo…
Sample	Mean-x		CV		rel. DNA ammount	Date
	RN1=Petunia	RN2	RN1	RN2
LPS134-1	6.1	22.72	1.95	4.22	3.72459	09.11.12
LPS134-1_rep	4.97	17.85	2.68	4.13	3.59155	09.11.12
LPS134-2	5.6	22.72	3.73	5.37	4.05714	24.01.12
LPS134-3	5.8	23.76	3.27	4.48	4.09655	24.01.12
LPS134-4	5.62	21.06	3.87	4.42	3.74733	24.01.12
LPS134-5	6.25	25.02	3.12	4.62	4.0032	24.01.12
LPS137-1	5.58	21.34	2.78	2.8	3.82437	09.11.12
LPS137-1_rep	5.59	21.42	2.79	3.41	3.83184	09.11.12
LPS137-2	5.87	23.75	3.98	4.67	4.046	24.01.12
LPS137-3	6.58	24.77	3.42	5.18	3.76444	24.01.12
LPS137-4	5.55	22.7	3.29	4.52	4.09009	24.01.12
LPS137-5	5.51	22.6	3.28	4.56	4.10163	24.01.12
LPS141-1	5.93	22.53	3.55	4.69	3.79933	11.12.12
LPS141-2	5.32	21.06	2.49	3.41	3.95865	27.01.12
LPS141-3	5.48	22.11	2.76	4.44	4.03467	27.01.12
LPS141-4	5.91	21.54	3.38	5.99	3.64467	11.01.12
LPS141-5	5.81	21.59	3.23	3.4	3.71601	11.01.12
LPS141-6	5.66	22.8	2.2	4.14	4.02827	27.01.12
LPS141-8	5.88	22.56	3.84	3.38	3.83673	27.01.12
LPS141-9	6.19	23.85	2.38	6.67	3.85299	11.01.12
LPS142-1	5.73	22.56	3.67	4.85	3.93717	24.01.12
LPS142-3	5.54	22.13	3.23	4.34	3.99458	24.01.12
LPS142-4	5.55	21.57	3.28	3.42	3.88649	24.01.12
LPS142-5	6.12	24.44	3.11	4.72	3.99346	27.01.12
LPS142-6	5.34	21.57	3.79	5.79	4.03933	24.01.12
LPS145-1	4.81	17.7	2.87	3.48	3.67983	16.11.12
LPS145-1_rep	4.76	17.14	2.21	3.28	3.60084	16.11.12
LPS145-3	5.78	21.6	2.2	3.39	3.73702	21.02.13
LPS145-4	5.78	21.75	3.35	4.16	3.76298	21.02.13
LPS145-5	5.6	21.85	3.75	4.05	3.90179	21.02.13
LPS145-2	6.08	22.23	3.04	4.1	3.65625	21.02.13
LPS149-1	5.94	22.27	3.44	4.1	3.74916	04.04.13
LPS149-2	6.11	23.72	2.98	3.09	3.88216	04.04.13
LPS149-3_rep	5.2	19.87	2.51	4.63	3.82115	30.11.12
LPS149-3	5.85	22.15	2.79	4.09	3.78632	30.11.12
LPS149-4	6.24	23.71	1.84	3.27	3.79968	04.04.13
LPS149-5	5.93	23.03	3.43	3.58	3.88364	04.04.13
LPS159-2	5.19	19.63	2.53	4.03	3.78227	24.01.12
LPS159-3	5.79	22.04	3.4	4.68	3.80656	24.01.12
LPS159-4	6	22.86	3.81	5.32	3.81	24.01.12
LPS159-5	5.97	21.76	3.81	4.03	3.64489	24.01.12
LPS159-6	5.72	23.17	3.87	4.64	4.0507	24.01.12
LPS159-1	5.53	20.19	2.26	2.55	3.65099	16.11.12
LPS159-1_rep	5.19	18.78	2.53	2.85	3.6185	16.11.12
LPS143-1	5.97	37.45	1.92	3.9	6.27303	24.01.12
LPS143-1_rep	5.01	31.11	1.94	2.23	6.20958	09.11.12
LPS143-2	5.8	37.54	3.29	4.07	6.47241	24.01.12
LPS143-3	5.66	37.82	3.31	4.61	6.68198	24.01.12
LPS143-4	6	38.36	3.75	4.16	6.39333	24.01.12
LPS143-5	5.86	36.61	3.82	5.3	6.24744	24.01.13
LPS143-5_rep	5.72	35.06	2.71	6	6.12937	24.01.14
LPS158-1	5.73	35.68	3.88	4.02	6.22688	24.01.12
LPS158-2	5.86	36.25	3.97	4.63	6.18601	24.01.12
LPS158-3	5.89	34.38	4.16	4.53	5.83701	24.01.12
LPS158-4	5.53	34.02	3.36	3.64	6.1519	24.01.12
LPS158-4_rep	6.02	36.41	3.92	3.99	6.04817	24.01.12
LPS158-5	5.74	35.32	3.91	4.72	6.15331	24.01.12
LPS164-1	5.62	33.86	2.74	3.63	6.02491	24.01.12
LPS164-2	5.25	31.49	3.18	4.04	5.9981	24.01.12
LPS164-3	5.93	34.69	4.48	4.1	5.84992	24.01.12
LPS164-4	5.81	34.5	4.45	4.52	5.93804	24.01.12
LPS164-5	5.84	33.92	3.96	3.73	5.80822	24.01.12
LPS165-1	5.61	34.92	2.76	3.73	6.2246	24.01.12
LPS165-2	5.96	35.65	3.82	3.9	5.98154	24.01.12
LPS165-3	6.18	36.66	3.63	3.92	5.93204	24.01.12
LPS165-4	5.98	35.65	3.84	4.08	5.96154	24.01.12
LPS165-5	5.54	33.99	3.33	3.71	6.13538	24.01.12
LPS139-1	4.92	31.15	2.82	3.31	6.3313	16.11.12
LPS139-2	6.15	40.91	3.44	4.42	6.65203	27.01.12
LPS139-3	4.88	31.09	3.55	6.23	6.3709	11.01.12
LPS139-4	5.86	39.22	2.79	4.09	6.69283	27.01.12
LPS139-5	5.93	38.12	3.37	4.67	6.42833	11.01.12
LPS139-6	5.48	34.32	4.05	6.28	6.26277	11.01.12
LPS139-7	6.59	42.95	3.36	4.96	6.51745	27.01.12
LPS139-8	5.68	37.62	3.42	5.12	6.62324	27.01.12
LPS136-1	4.5	26.26	4.04	3.63	5.83556	14.03.13
LPS136-3	5.19	31.18	2.53	3.34	6.00771	14.03.13
LPS136-4	4.81	28.21	3.36	3.19	5.86486	14.03.13
LPS136-6	5.06	30.07	2.46	4.68	5.94269	09.11.12
LPS136-6_rep	5.06	30.06	2.43	4.2	5.94071	09.11.12
LPS136-11	6.32	37.38	2.5	4.1	5.91456	02.07.14
LPS157-1	6	33.86	3.61	3.9	5.64333	26.10.11
LPS157-2	5.86	32.23	3.65	5.31	5.5	26.10.11
LPS157-3	5.24	30.01	1.94	2.84	5.7271	12.12.18
LPS157-3_rep	5.3	30.75	2.55	2.86	5.80189	12.12.18
LPS157-5	5.95	31.7	3.41	5.03	5.32773	26.10.11
LPS157-6	5.87	34.18	3.73	6.77	5.82283	26.10.11
LPS138-1	5.12	18.55	1.89	2.12	3.62305	09.11.12
LPS138-1_rep	5.11	18.76	1.93	2.8	3.67123	09.11.12
LPS138-2	5.17	19.16	3.61	4.11	3.706	14.03.13
LPS138-3	5.13	19.33	3.09	2.75	3.76803	14.03.13
LPS138-4	5.24	19.49	3.06	3.51	3.71947	14.03.13
LPS138-5	5.24	18.56	3.12	3.55	3.54198	14.03.13
LPS163-1	6.18	20.49	3.76	3.1	3.31553	15.02.13
LPS163-2	5.46	19.13	2.81	2.86	3.50366	16.11.12
LPS163-2_rep	5.53	19.44	2.27	3.29	3.51537	16.11.12
LPS163-3	5.66	19.94	4.64	3.21	3.52297	15.02.13
LPS163-4	5.4	18.69	3.15	2.17	3.46111	15.02.13
LPS163-5	5.88	19.39	4.15	3.43	3.29762	15.02.13
LPS150-1	5.18	31.81	2.51	3.26	6.14093	18.12.12
LPS150-1_rep	5.25	32.29	3.17	4.13	6.15048	18.12.12
LPS150-2	6.13	37.2	2.96	4.09	6.06852	21.02.13
LPS150-3	5.58	32.65	2.8	3.37	5.85125	21.02.13
LPS150-4	5.5	32.6	3.26	3.41	5.92727	21.02.13
LPS150-5	5.92	35.27	3.2	3.38	5.95777	21.02.13
LPS151-1	5.89	37.35	3.7	2.75	6.34126	04.04.13
LPS151-2	5.84	35.79	4.29	3.96	6.12842	04.04.13
LPS151-3	5.66	34.52	3.43	5.04	6.09894	04.04.13
LPS151-4	4.82	29.02	2.79	4.94	6.02075	30.11.12
LPS151-5	5.62	35.87	3.82	3.94	6.38256	04.04.13
LPS152-1	4.93	31	2.93	3.42	6.28803	09.11.12
LPS152-1_rep	4.7	29.34	2.88	4.27	6.24255	09.11.12
LPS152-2	6.32	36.52	2.51	4.16	5.77848	24.09.14
LPS152-3	5.93	36.46	4.3	3.89	6.1484	02.07.14
LPS152-4	5.8	35.01	3.28	3.88	6.03621	02.07.14
LPS152-2	5.77	35.66	4.28	2.74	6.18024	04.04.13
LPS153-1	4.87	29.7	3.52	2.48	6.09856	30.11.12
LPS153-1_rep	5.72	34.8	2.91	4.12	6.08392	11.12.13
LPS153-2	6.04	36.36	3.73	3.56	6.01987	15.02.13
LPS153-3	5.83	35.75	3.2	3.94	6.13208	15.02.13
LPS153-4	6.03	35.36	2.54	4.47	5.86401	15.02.13
LPS153-5	5.68	33.97	2.28	3.61	5.98063	15.02.13
LPS154-1	5.54	35.37	3.52	4.92	6.38448	11.12.12
LPS154-1_rep	5.57	35.72	4.08	5.39	6.41293	11.12.12
LPS154-2	6.07	38.35	3.03	2.8	6.31796	05.02.13
LPS154-3	5.56	35.3	3.39	3.36	6.34892	05.02.13
LPS154-4	5.66	35.69	3.29	3.73	6.30565	05.02.13
LPS154-5	5.58	34.35	5.15	3.96	6.15591	05.02.13
LPS144-1	4.82	29.37	2.85	4.22	6.09336	09.11.12
LPS144-1_rep	4.71	28.44	2.76	3.82	6.03822	09.11.12
LPS144-2	6.16	35.78	2.52	5.27	5.80844	24.09.14
LPS144-3	6.8	39.58	3.65		5.82059	02.07.14
LPS144-4	6.04	33.37	2.52	4.49	5.52483	24.09.14
LPS144-5	6.32	36.52	2.51	4.16	5.77848	24.09.14
LPS146-1	6.26	36.88	2.98	3.6	5.89137	26.03.13
LPS146-1_rep	5.96	35	3.33	3.91	5.87248	26.03.13
LPS146-2	6.44	37.36	3.38	4	5.80124	26.03.13
LPS146-3	6.45	37.19	3.72	4.5	5.76589	26.03.13
LPS146-4	6.32	37.58	2.5	3.83	5.9462	26.03.13
LPS146-7	4.83	28.15	2.78	3.1	5.82816	30.11.12
LPS146-7_rep	4.71	27.68	2.8	4.05	5.87686	30.11.12
LPS148-1	4.76	27.18	2.21	3.42	5.71008	09.11.12
LPS148-2	5.55	32.16	3.36	5.19	5.79459	28.02.13
LPS148-3	5.71	32.35	3.86	4.58	5.6655	28.02.13
LPS148-4	5.22	27.06	3.48	2.89	5.18391	28.02.13
LPS148-5	5.34	30.62	3.98	5.09	5.73408	28.02.13
LPS160-1	5.15	30.51	3	4.48	5.92427	28.02.13
LPS160-3	5.17	29.57	2.53	3.23	5.71954	28.02.13
LPS160-5	5.07	29.27	2.4	2.55	5.77318	28.02.13
LPS160-4	5.56	32.25	3.18	4.06	5.80036	10.10.11
LPS161-1	5.52	32.11	2.22	3.89	5.81703	16.11.12
LPS161-_rep	5.52	31.32	2.21	2.84	5.67391	16.11.12
LPS161-2	6.13	35.26	2.98	3.38	5.75204	26.03.13
LPS161-2_rep	5.9	34.26	3.76	3.06	5.80678	26.03.13
LPS161-3	6.02	34.01	2.53	4.16	5.6495	26.03.13
LPS161-4	5.86	33.93	2.78	2.51	5.7901	26.03.13
LPS166-1	5.14	20.81	2.97	3.93	4.04864	05.02.13
LPS166-2	5.15	18.56	3.51	3.48	3.60388	05.02.13
LPS166-3	5.21	20.95	2.52	3.35	4.02111	05.02.13
LPS166-4	5.24	18.47	3.06	4.67	3.52481	05.02.13
LPS166-11	5.19	19.26	2.54	3.63	3.71098	16.11.12
LPS166-11_rep	5.24	19.58	1.89	4.03	3.73664	16.11.12
LPS167-1	5.06	19.18	2.49	2.84	3.79051	16.11.12
LPS167-1_rep	5.11	19.47	1.9	3.42	3.81018	16.11.12
LPS167-2	6.69	25.05	3.42	5.15	3.74439	02.07.14
LPS167-3	6.51	22.88	3.7	5.97	3.51459	02.07.14
LPS167-4	6.4	21.8	4.55	5.16	3.40625	02.07.14
LPS167-5	6.23	24.03	3.11	5.51	3.85714	02.07.14
LPS168-9	5.01	37.29	1.97	2.87	7.44311	16.11.12
LPS168-9_rep	5.02	37.41	1.93	2.92	7.45219	16.11.12
LPS168-1	6.02	43.96	2.64	3.44	7.30233	18.12.12
LPS168-1_rep	6.1	44.46	2.01	2.76	7.28852	18.12.12
LPS168-2	5.73	43.03	2.74	3.39	7.5096	24.09.14
LPS168-3	5.72	42.49	2.76	2.8	7.42832	24.09.14
LPS168-4	5.78	43.2	3.43	4.73	7.47405	24.09.14
LPS181-1	5.2	16.78	2.6	3.12	3.22692	23.08.12
LPS181-2	5.46	17.47	2.85	4.16	3.19963	23.08.12
LPS181-3	5.4	17.69	3.54	4.65	3.27593	23.08.12
LPS181-4	5.41	17.22	3.54	3.26	3.18299	23.08.12
LPS181-5	5.15	16.59	3.19	2.63	3.22136	23.08.12
LPS182-1	4.97	15.43	3.44	4.19	3.10463	23.08.12
LPS182-2	5.24	17.01	3.21	2.57	3.24618	23.08.12
LPS182-3	5.07	16.58	2.53	2.59	3.27022	23.08.12
LPS182-4	5.25	16.84	3.24	3.21	3.20762	23.08.12
LPS182-5	5	16.12	3.57	4.17	3.224	23.08.12
LPS074-2	5.39	17.07	4.22	5.29	3.16698	26.10.11
LPS074-3	5.67	18.38	3.12	5.01	3.24162	26.10.11
LPS074-1	5.55	18.3	4.55	5.32	3.2973	02.02.11
LPS074-7	5.71	17.4	3.99	4.78	3.04729	24.09.14
LPS074-8	5.85	17.96	2.8	4.01	3.07009	24.09.14
LPS064-6	5.47	18.33	2.73	2.71	3.35101	09.11.12
LPS064-7	5.79	19.65	3.33	3.95	3.39378	24.09.14
LPS064-2	5.4	19.29	4.28	3.66	3.57222	14.03.11
LPS064-3	5.08	18.1	3.72	3.59	3.56299	14.03.11
LPS064-4	5.02	17.72	3.24	3.28	3.52988	14.03.11
LPS064-5	5.09	17.51	3.6	4.87	3.44008	14.03.11
LPS119-7	5.35	34.52	3.9	4.67	6.45234	08.02.11
LPS119-1	5.06	29.69	2.53	3.56	5.86759	21.10.12
LPS119-2	5.01	30.32	1.94	3.28	6.0519	21.10.12
LPS119-3	4.98	30.32	3.5	3.52	6.08835	21.10.12
LPS119-4	5.12	31.79	1.95	3.44	6.20898	21.10.12
LPS180-1	5.32	29.22	2.56	2.47	5.49248	21.10.12
LPS180-2	5.18	28.84	2.58	3.14	5.56757	21.10.12
LPS180-3	4.92	25.97	6.59	5.81	5.27846	21.10.12
LPS180-4	4.99	27.38	3.45	3.55	5.48697	21.10.12
LPS180-5	4.99	27.68	3.46	4.08	5.54709	21.10.12
LPS173-1	5.14	40.83	1.92	4.65	7.94358	16.10.12
LPS173-2	5.19	39.35	2.54	2.53	7.58189	16.10.12
LPS173-3	5.26	41.99	3.19	3.59	7.98289	16.10.12
LPS173-4	5.19	39.05	2.54	4.21	7.52408	16.10.12
LPS173-5	5.38	43.99	1.93	4.58	8.17658	16.10.12
LPS174-1	5.2	40.76	2.48	3.22	7.83846	16.10.12
LPS174-2	5.12	40.32	1.9	0.53	7.875	16.10.12
LPS174-3	5.25	41.26	1.94	2.59	7.85905	16.10.12
LPS174-4	5.13	40.33	1.86	3.85	7.8616	16.10.12
LPS174-5	5.06	40.3	2.44	2.51	7.96443	16.10.12
LPS208-1	5.95	19.34	3.3	3.95	3.25042	06.09.16
LPS208-2	5.9	19.73	2.61	2.86	3.34407	06.09.16
LPS208-3	5.8	18.74	3.42	4.16	3.23103	06.09.16
LPS208-4	5.75	18.93	3.09	3.41	3.29217	06.09.16
LPS208-5	5.83	19.24	4	5.38	3.30017	06.09.16
LPS209-1	5.59	19.25	3.44	4.36	3.44365	06.09.16
LPS209-2	5.69	19.26	2.53	4.42	3.38489	06.09.16
LPS209-3	5.59	18.44	3.41	3.12	3.29875	06.09.16
LPS209-4	5.53	18.11	4	3.97	3.27486	06.09.16
LPS209-5	5.64	18.35	3.13	2.94	3.25355	06.09.16
Average			3.13451	3.93156
StDev			0.703294	0.910836

## Sheet: L_pulverulenta
Sample	Mean-x		CV		rel. DNA ammount	Date
	RN1=Petunia	RN2	RN1	RN2
LPS134-1	6.1	22.72	1.95	4.22	3.72459	09.11.12
LPS134-2	5.6	22.72	3.73	5.37	4.05714	24.01.12
LPS134-3	5.8	23.76	3.27	4.48	4.09655	24.01.12
LPS134-4	5.62	21.06	3.87	4.42	3.74733	24.01.12
LPS134-5	6.25	25.02	3.12	4.62	4.0032	24.01.12
LPS137-1	5.58	21.34	2.78	2.8	3.82437	09.11.12
LPS137-2	5.87	23.75	3.98	4.67	4.046	24.01.12
LPS137-3	6.58	24.77	3.42	5.18	3.76444	24.01.12
LPS137-4	5.55	22.7	3.29	4.52	4.09009	24.01.12
LPS137-5	5.51	22.6	3.28	4.56	4.10163	24.01.12
LPS141-1	5.93	22.53	3.55	4.69	3.79933	11.12.12
LPS141-2	5.32	21.06	2.49	3.41	3.95865	27.01.12
LPS141-3	5.48	22.11	2.76	4.44	4.03467	27.01.12
LPS141-4	5.91	21.54	3.38	5.99	3.64467	11.01.12
LPS141-5	5.81	21.59	3.23	3.4	3.71601	11.01.12
LPS141-6	5.66	22.8	2.2	4.14	4.02827	27.01.12
LPS141-8	5.88	22.56	3.84	3.38	3.83673	27.01.12
LPS141-9	6.19	23.85	2.38	6.67	3.85299	11.01.12
LPS142-1	5.73	22.56	3.67	4.85	3.93717	24.01.12
LPS142-3	5.54	22.13	3.23	4.34	3.99458	24.01.12
LPS142-4	5.55	21.57	3.28	3.42	3.88649	24.01.12
LPS142-5	6.12	24.44	3.11	4.72	3.99346	27.01.12
LPS142-6	5.34	21.57	3.79	5.79	4.03933	24.01.12
LPS145-1	4.81	17.7	2.87	3.48	3.67983	16.11.12
LPS145-3	5.78	21.6	2.2	3.39	3.73702	21.02.13
LPS145-4	5.78	21.75	3.35	4.16	3.76298	21.02.13
LPS145-5	5.6	21.85	3.75	4.05	3.90179	21.02.13
LPS145-2	6.08	22.23	3.04	4.1	3.65625	21.02.13
LPS149-1	5.94	22.27	3.44	4.1	3.74916	04.04.13
LPS149-2	6.11	23.72	2.98	3.09	3.88216	04.04.13
LPS149-3	5.85	22.15	2.79	4.09	3.78632	30.11.12
LPS149-4	6.24	23.71	1.84	3.27	3.79968	04.04.13
LPS149-5	5.93	23.03	3.43	3.58	3.88364	04.04.13
LPS159-2	5.19	19.63	2.53	4.03	3.78227	24.01.12
LPS159-3	5.79	22.04	3.4	4.68	3.80656	24.01.12
LPS159-4	6	22.86	3.81	5.32	3.81	24.01.12
LPS159-5	5.97	21.76	3.81	4.03	3.64489	24.01.12
LPS159-6	5.72	23.17	3.87	4.64	4.0507	24.01.12
LPS159-1	5.53	20.19	2.26	2.55	3.65099	16.11.12

## Sheet: L_heywoodii
Sample	Mean-x		CV		rel. DNA ammount	Date
	RN1=Petunia	RN2	RN1	RN2
LPS208-1	5.95	19.34	3.3	3.95	3.25042	06.09.16
LPS208-2	5.9	19.73	2.61	2.86	3.34407	06.09.16
LPS208-3	5.8	18.74	3.42	4.16	3.23103	06.09.16
LPS208-4	5.75	18.93	3.09	3.41	3.29217	06.09.16
LPS208-5	5.83	19.24	4	5.38	3.30017	06.09.16
LPS209-1	5.59	19.25	3.44	4.36	3.44365	06.09.16
LPS209-2	5.69	19.26	2.53	4.42	3.38489	06.09.16
LPS209-3	5.59	18.44	3.41	3.12	3.29875	06.09.16
LPS209-4	5.53	18.11	4	3.97	3.27486	06.09.16
LPS209-5	5.64	18.35	3.13	2.94	3.25355	06.09.16

## Sheet: L_pallida_pallida
LPS143-1	5.97	37.45	1.92	3.9	6.27303	24.01.12
LPS143-2	5.8	37.54	3.29	4.07	6.47241	24.01.12
LPS143-3	5.66	37.82	3.31	4.61	6.68198	24.01.12
LPS143-4	6	38.36	3.75	4.16	6.39333	24.01.12
Sample	Mean-x		CV		rel. DNA ammount	Date
	RN1=Petunia	RN2	RN1	RN2
LPS143-5	5.86	36.61	3.82	5.3	6.24744	24.01.13
LPS158-1	5.73	35.68	3.88	4.02	6.22688	24.01.12
LPS158-2	5.86	36.25	3.97	4.63	6.18601	24.01.12
LPS158-3	5.89	34.38	4.16	4.53	5.83701	24.01.12
LPS158-4	5.53	34.02	3.36	3.64	6.1519	24.01.12
LPS158-5	5.74	35.32	3.91	4.72	6.15331	24.01.12
LPS164-1	5.62	33.86	2.74	3.63	6.02491	24.01.12
LPS164-2	5.25	31.49	3.18	4.04	5.9981	24.01.12
LPS164-3	5.93	34.69	4.48	4.1	5.84992	24.01.12
LPS164-4	5.81	34.5	4.45	4.52	5.93804	24.01.12
LPS164-5	5.84	33.92	3.96	3.73	5.80822	24.01.12
LPS165-1	5.61	34.92	2.76	3.73	6.2246	24.01.12
LPS165-2	5.96	35.65	3.82	3.9	5.98154	24.01.12
LPS165-3	6.18	36.66	3.63	3.92	5.93204	24.01.12
LPS165-4	5.98	35.65	3.84	4.08	5.96154	24.01.12
LPS165-5	5.54	33.99	3.33	3.71	6.13538	24.01.12
LPS139-1	4.92	31.15	2.82	3.31	6.3313	16.11.12
LPS139-2	6.15	40.91	3.44	4.42	6.65203	27.01.12
LPS139-3	4.88	31.09	3.55	6.23	6.3709	11.01.12
LPS139-4	5.86	39.22	2.79	4.09	6.69283	27.01.12
LPS139-5	5.93	38.12	3.37	4.67	6.42833	11.01.12
LPS139-6	5.48	34.32	4.05	6.28	6.26277	11.01.12
LPS139-7	6.59	42.95	3.36	4.96	6.51745	27.01.12
LPS139-8	5.68	37.62	3.42	5.12	6.62324	27.01.12

## Sheet: L_boissieri
Sample	Mean-x		CV		rel. DNA ammount	Date
	RN1=Petunia	RN2	RN1	RN2
LPS136-1	4.5	26.26	4.04	3.63	5.83556	14.03.13
LPS136-3	5.19	31.18	2.53	3.34	6.00771	14.03.13
LPS136-4	4.81	28.21	3.36	3.19	5.86486	14.03.13
LPS136-6	5.06	30.07	2.46	4.68	5.94269	09.11.12
LPS136-11	6.32	37.38	2.5	4.1	5.91456	02.07.14
LPS157-1	6	33.86	3.61	3.9	5.64333	26.10.11
LPS157-2	5.86	32.23	3.65	5.31	5.5	26.10.11
LPS157-3	5.24	30.01	1.94	2.84	5.7271	12.12.18
LPS157-5	5.95	31.7	3.41	5.03	5.32773	26.10.11
LPS157-6	5.87	34.18	3.73	6.77	5.82283	26.10.11

## Sheet: L_pallida_virescens
Sample	Mean-x		CV		rel. DNA ammount	Date
	RN1=Petunia	RN2	RN1	RN2
LPS138-1	5.12	18.55	1.89	2.12	3.62305	09.11.12
LPS138-2	5.17	19.16	3.61	4.11	3.706	14.03.13
LPS138-3	5.13	19.33	3.09	2.75	3.76803	14.03.13
LPS138-4	5.24	19.49	3.06	3.51	3.71947	14.03.13
LPS138-5	5.24	18.56	3.12	3.55	3.54198	14.03.13
LPS204-6	6	17.59	5.41	3.37	2.93167	2016-06-20
LPS205-10	6.19	18.88	7.13	3.33	3.05008	2016-06-20

## Sheet: L_cuneata_valdes-bermejoi
Sample	Mean-x		CV		rel. DNA ammount	Date
	RN1=Petunia	RN2	RN1	RN2
LPS163-1	6.18	20.49	3.76	3.1	3.31553	15.02.13
LPS163-2	5.46	19.13	2.81	2.86	3.50366	16.11.12
LPS163-3	5.66	19.94	4.64	3.21	3.52297	15.02.13
LPS163-4	5.4	18.69	3.15	2.17	3.46111	15.02.13
LPS163-5	5.88	19.39	4.15	3.43	3.29762	15.02.13

## Sheet: L_spathulifolia
Sample	Mean-x		CV		rel. DNA ammount	Date
	RN1=Petunia	RN2	RN1	RN2
LPS150-1	5.18	31.81	2.51	3.26	6.14093	18.12.12
LPS150-2	6.13	37.2	2.96	4.09	6.06852	21.02.13
LPS150-3	5.58	32.65	2.8	3.37	5.85125	21.02.13
LPS150-4	5.5	32.6	3.26	3.41	5.92727	21.02.13
LPS150-5	5.92	35.27	3.2	3.38	5.95777	21.02.13
LPS151-1	5.89	37.35	3.7	2.75	6.34126	04.04.13
LPS151-2	5.84	35.79	4.29	3.96	6.12842	04.04.13
LPS151-3	5.66	34.52	3.43	5.04	6.09894	04.04.13
LPS151-4	4.82	29.02	2.79	4.94	6.02075	30.11.12
LPS151-5	5.62	35.87	3.82	3.94	6.38256	04.04.13
LPS152-1	4.93	31	2.93	3.42	6.28803	09.11.12
LPS152-2	6.32	36.52	2.51	4.16	5.77848	24.09.14
LPS152-3	5.93	36.46	4.3	3.89	6.1484	02.07.14
LPS152-4	5.8	35.01	3.28	3.88	6.03621	02.07.14
LPS152-2	5.77	35.66	4.28	2.74	6.18024	04.04.13
LPS153-1	4.87	29.7	3.52	2.48	6.09856	30.11.12
LPS153-2	6.04	36.36	3.73	3.56	6.01987	15.02.13
LPS153-3	5.83	35.75	3.2	3.94	6.13208	15.02.13
LPS153-4	6.03	35.36	2.54	4.47	5.86401	15.02.13
LPS153-5	5.68	33.97	2.28	3.61	5.98063	15.02.13
LPS154-1	5.54	35.37	3.52	4.92	6.38448	11.12.12
LPS154-2	6.07	38.35	3.03	2.8	6.31796	05.02.13
LPS154-3	5.56	35.3	3.39	3.36	6.34892	05.02.13
LPS154-4	5.66	35.69	3.29	3.73	6.30565	05.02.13
LPS154-5	5.58	34.35	5.15	3.96	6.15591	05.02.13

## Sheet: L_flaveola_ricoi
Sample	Mean-x		CV		rel. DNA ammount	Date
	RN1=Petunia	RN2	RN1	RN2
LPS144-1	4.82	29.37	2.85	4.22	6.09336	09.11.12
LPS144-2	6.16	35.78	2.52	5.27	5.80844	24.09.14
LPS144-3	6.8	39.58	3.65		5.82059	02.07.14
LPS144-4	6.04	33.37	2.52	4.49	5.52483	24.09.14
LPS144-5	6.32	36.52	2.51	4.16	5.77848	24.09.14
LPS148-1	4.76	27.18	2.21	3.42	5.71008	09.11.12
LPS148-2	5.55	32.16	3.36	5.19	5.79459	28.02.13
LPS148-3	5.71	32.35	3.86	4.58	5.6655	28.02.13
LPS148-4	5.22	30.81	3.48	2.89	5.9023	28.02.13
LPS148-5	5.34	30.62	3.98	5.09	5.73408	28.02.13
LPS160-1	5.15	30.51	3	4.48	5.92427	28.02.13
LPS160-3	5.17	29.57	2.53	3.23	5.71954	28.02.13
LPS160-5	5.07	29.27	2.4	2.55	5.77318	28.02.13
LPS160-4	5.56	32.25	3.18	4.06	5.80036	10.10.11
LPS161-1	5.52	32.11	2.22	3.89	5.81703	16.11.12
LPS161-2	6.13	35.26	2.98	3.38	5.75204	26.03.13
LPS161-3	6.02	34.01	2.53	4.16	5.6495	26.03.13
LPS161-4	5.86	33.93	2.78	2.51	5.7901	26.03.13

## Sheet: L_flaveola_flaveola
Sample	Mean-x		CV		rel. DNA ammount	Date
	RN1=Petunia	RN2	RN1	RN2
LPS146-1	6.26	36.88	2.98	3.6	5.89137	26.03.13
LPS146-2	6.44	37.36	3.38	4	5.80124	26.03.13
LPS146-3	6.45	37.19	3.72	4.5	5.76589	26.03.13
LPS146-4	6.32	37.58	2.5	3.83	5.9462	26.03.13
LPS146-7	4.83	28.15	2.78	3.1	5.82816	30.11.12

[truncated: 5 more sheets: L_pectinata, L_alpina_2x, L_alpina_4x, L_alpina_6x, Replicates]
