# Supplementary material for: Reticulate Evolution in the Western Mediterranean Mountain Ranges: The Case of the Leucanthemopsis Polyploid Complex
Source: Front Plant Sci. 2022 Jun 17;13:842842. doi: 10.3389/fpls.2022.842842 (PMC9247603; doi:10.3389/fpls.2022.842842)
Supplement: Supplementary file 3 [file Data_Sheet_3.XLSX]

## Sheet: Sheet1
Supplementary Data Sheet 3. Results from the Roche 454 sequencing of four nuclear regions (B12, B20, C12, C16) and from the direct sequencing and cloning (D35). Information is provided for the number of reads obtained and for allele inferred. Asterisks are for those cases in which the number of alleles inferred exceeded the expected one.
		minimum n. of reads expected	B12		B20		C12		C16		D35		max expected	Allele mean	Reads mean
			Reads	Alleles	Reads	Alleles	Reads	Alleles	Reads	Alleles	Reads	Alleles
Hymenostemma pseudoanthemis	LPS131-9	33	56	2	50	1	92	2	16	1	-	1	2	1.25	52.6667
Prolongoa hispanica	LPS135-10	33	70	2	77	1	75	1	18	2	-	1	2	1.25	56.6667
L. pulverulenta	LPS134-1	33	50	2	35	1	62	2	31	1	-	1	2	1.25	42.6667
L. pulverulenta	LPS137-1	33	46	2	43	1	59	2	28	2	-	2	2	1.75	43.3333
L. pulverulenta	LPS141-1	33	27	2	30	1	23	2	43	2	-	2	2	1.75	32
L. pulverulenta	LPS142-2	33	61	2	25	2	60	2	15	2	-	2	2	2	33.3333
L. pulverulenta	LPS145-1	33	32	2	25	1	36	2	29	1	-	2	2	1.5	30
L. pulverulenta	LPS149-3	33	13	2	42	1	28	2	19	4*	-	2	2	2.25	29.6667
L. pulverulenta	LPS159-1	33	38	1	57	2	78	2	36	3*	-	2	2	2.25	57
L. pallida subsp. pallida	LPS139-1	79	102	4	223	4	219	3	140	3	-	3	4	3.25	194
L. pallida subsp. pallida	LPS143-7	79	146	4	143	4	200	3	75	3	-	4	4	3.5	139.333
L. pallida subsp. pallida	LPS158-1	79	90	4	197	3	151	3	106	4	-	3	4	3.25	151.333
L. pallida subsp. pallida	LPS164-1	79	84	4	118	3	147	4	87	4	-	2	4	3.25	117.333
L. pallida subsp. pallida	LPS165-1	79	114	4	76	2	165	4	52	3	-	3	4	3	97.6667
L. pallida subsp. pallida	LPS184	79	100	4	213	4	152	3	95	2	-	4	4	3.25	153.333
L. boissieri	LPS136-6	79	129	4	136	4	230	3	46	4	-	4	4	3.75	137.333
L. boissieri	LPS157-3	79	150	4	180	4	223	3	62	2	-	3	4	3	155
L. pallida subsp. virescens	LPS138-1	33	56	2	22	1	80	2	21	2	-	2	2	1.75	41
L. pallida subsp. virescens	LPS052	33	33	2	23	1	14	2	26	1	-	1	2	1.25	21
L. cuneata subsp. valdes-bermejoi	LPS163-2	33	33	2	50	1	71	2	20	1	-	1	2	1.25	47
L. cuneata subsp. valdes-bermejoi	LPS185	33	28	1	19	1	45	1	33	1	-	2	2	1.25	32.3333
L. spathulifolia	LPS150-1	79	140	4	71	2	234	4	83	3	-	4	4	3.25	129.333
L. spathulifolia	LPS151-4	79	76	4	119	3	249	3	98	2	-	3	4	2.75	155.333
L. spathulifolia	LPS152-1	79	115	4	153	2	195	2	102	3	-	2	4	2.25	150
L. spathulifolia	LPS153-1	79	57	4	114	3	204	3	104	3	-	4	4	3.25	140.667
L. spathulifolia	LPS154-1	79	69	4	110	3	144	3	84	2	-	3	4	2.75	112.667
L. flaveola subsp. ricoi	LPS144-11	79	128	4	164	4	230	2	92	3	-	4	4	3.25	162
L. flaveola subsp. flaveola	LPS146-7	79	65	4	124	1	149	3	72	3	-	2	4	2.25	115
L. flaveola subsp. ricoi	LPS148-1	79	137	4	115	3	183	4	93	3	-	4	4	3.5	130.333
L. flaveola subsp. ricoi	LPS160-4	79	64	4	147	3	170	4	73	3	-	3	4	3.25	130
L. flaveola subsp. ricoi	LPS161-1	79	153	4	130	4	161	4	103	3	-	4	4	3.75	131.333
L. flaveola subsp. ricoi	LPS038	79	81	4	98	2	251	4	94	2	-	3	4	2.75	147.667
L. flaveola subsp. flaveola	LPS039	79	56	4	198	1	219	4	74	4	-	3	4	3	163.667
L. pectinata	LPS166-11	3	42	2	65	2	57	2	16	1	-	1	2	1.5	46
L. pectinata	LPS167-1	33	56	2	66	2	61	2	20	1	-	2	2	1.75	49
L. alpina subsp. tomentosa	LPS181-3	33	50	2	59	1	65	2	28	1	-	1	2	1.25	50.6667
L. alpina subsp. tomentosa	LPS182-1	33	44	2	65	2	84	4*	25	1	-	1	2	2	58
L. alpina subsp. tatra	LPS064-1	33	28	2	34	2	51	1	19	1	-	1	2	1.25	34.6667
L. alpina subsp.minima	LPS074-1	33	48	1	51	1	51	1	25	1	-	1	2	1	42.3333
L. alpina subsp.cuneifolia	LPS119-7	79	182	1	185	2	226	2	80	2	-	3	4	2.25	163.667
L. alpina subsp. minima	LPS180-1	79	134	3	205	1	150	2	116	3	-	1	4	1.75	157
L. alpina subsp. pyrenaica	LPS173-6	118	89	5	195	4	179	4	74	3	-	4	6	3.75	149.333
L. alpina subsp. pyrenaica	LPS174-5	118		4	184	3	434	6	119	2	-	5	6	4	245.667
L. cuneata subsp. cuneata	LPS168-9	118	187	6	251	4	328	6	120	3	-	5	6	4.5	233
L. cuneata subsp. cuneata	LPS168-1	118	123	6	222	4	266	6	125	2	-	5	6	4.25	204.333
L. longipectinata	LPS189	118	172	6	230	2	437	3	141	3	-	4	6	3	269.333
L. pallida subsp. virescens	LPS186	33	52	1	58	2	75	3	85	1	-	2	4	2	72.6667
L. heywoodii	LPS192	33	74	2	122	-	243	2	67	2	-	1	2	1.66667	144
L. heywoodii	LPS193	33	89	2	164	-	228	2	108	2	-	1	2	1.66667	166.667
L. pallida subsp. virescens	LPS195	33	35	-	25	-	24	2	18	1	-	-	2	1.5	22.3333
L. pallida subsp. virescens	LPS196	33	26	-	29	-	32	1	16	1	-	1	2	1	25.6667
L. pallida subsp. virescens	LPS204	-	-	2	-	-	-	1	-	1	-	-	2	1
L. pallida subsp. virescens	LPS205	-	-	1	-	-	-	2	-	1	-	-	2	1.5
L. heywoodii	LPS208	-	-	2	-	-	-	2	-	1	-	1	2	1.33333
L. heywoodii	LPS209	-	-	2	-	-	-	2	-	1	-	1	2	1.33333
tot			4030		5537		7590		3272
