# Supplementary material for: Reticulate Evolution in the Western Mediterranean Mountain Ranges: The Case of the Leucanthemopsis Polyploid Complex
Source: Front Plant Sci. 2022 Jun 17;13:842842. doi: 10.3389/fpls.2022.842842 (PMC9247603; doi:10.3389/fpls.2022.842842)
Supplement: Supplementary file 4 [file Data_Sheet_4.XLSX]

## Sheet: Tabelle1
taxon	additional	MA	State	Place	Date	latitude	longitude	notes
L. alpina	°	MA720398	Andorra	Arroyo de Claror	2004-09-30	42.4678	1.56917	°
L. alpina	°	MA514084	Andorra	Puerto del Envalira, Coll Blanc	1992-07-03	42.5286	1.72111	°
L. alpina	°	MA700299	Andorra	Port de Siguer	2002-08-30	42.6497	1.56194	°
L. alpina	°	MA705218	Andorra	Port de Cabus	2003-08-04	42.5422	1.42028	°
L. alpina	°	MA706036	Andorra	Pic de la Maia	2003-08-06	42.5575	1.72	°
L. alpina	°	PAL109725	Andorra	Port de Cabus	2011-08-02	42.5412	1.42056	°
L. alpina	°	TS404	Andorra	Port del Rat	2011-08-03	42.6286	1.47972	°
L. alpina	°	TS405	Andorra	Puerto de Envalira	2011-08-03	42.543	1.72103	°
L. alpina	°	TS388	France	Port de Boucharo	2011-07-28	42.7046	-0.0635556	°
L. alpina	°	TS389	France	Pic du Midi Bigole	2011-07-28	42.9278	0.138139	°
L. longipectinata	°	MA128801	Marocco	Tizzi Ifri	1927-06-07	34.8469	-4.27611	°
L. longipectinata	°	B101154543	Marocco	Djehel Tidirhine	1992-06-20	34.8667	-3.48333	LPS189
L. flaveola	°	MA717133	Portugal	Lajeosa	1994-05-01	40.3328	-6.81028	°
L. flaveola	°	MA717118	Portugal	Sabugal	1994-05-01	40.3114	-6.96778	°
L. flaveola	°	MA784399	Portugal	Serra de Guardunha	2009-05-02	40.0986	-7.51056	°
L. flaveola	°	TS279	Portugal	Sortelha	2011-05-09	40.335	-7.21589	°
L. flaveola	°	TS284	Portugal	Serra de Estrela	2011-05-10	40.3728	-7.54944	°
L. pulverulenta	°	MA183575	Portugal	Monte de San Bartolomeu	1943-04-21	41.7958	-6.74694	°
L. alpina	°	MA791333	Spain	Pallars Sobirà	2009-09-12	42.6169	1.36111	°
L. alpina	°	MA715464	Spain	Sallent De Gallego	1999-06-27	42.7378	-0.434444	°
L. alpina	°	MA778187	Spain	Portella de Mentet	2008-08-25	42.4322	2.27056	°
L. alpina	°	MA458920	Spain	Collado de Fontalba	1988-07-10	42.3678	2.1375	°
L. alpina	°	MA488438	Spain	Aisa	1990-09-11	42.7781	-0.591667	°
L. alpina	°	MA491044	Spain	Nevero del Aspe	1975-08-08	42.7694	-0.578333	°
L. alpina	°	MA569787	Spain	Aneto	1990-08-28	42.6169	0.634444	°
L. alpina	°	MA618565	Spain	Collado de Avellaners	1998-07-29	42.5936	0.818056	°
L. alpina	°	TS381	Spain	Macizo de los Infiernos	2011-07-27	42.7889	-0.236111	°
L. alpina	°	TS391	Spain	Posets	2011-07-29	42.6327	0.453028	°
L. alpina	°	PAL109730	Spain	La Maladeta	2011-07-29	42.6686	0.646667	LPS173
L. alpina	°	PAL109729	Spain	La Maladeta	2011-07-30	42.6578	0.650222	LPS174
L. alpina	°	TS400	Spain	Parco Nazionale di Aigües Tortes e Estany de San Maurici	2011-08-01	42.5728	0.820806	°
L. alpina	°	TS401	Spain	Parco Nazionale di Aigües Tortes e Estany de San Maurici	2011-08-02	42.5976	0.983528	°
L. alpina	°	TS407	Spain	Puigmal	2011-07-05	42.3814	2.11956	LPS180
L. cuneata subsp. cuneata	°	MA776770	Spain	Pico de Urbión	1995-07-15	42.0119	-2.87806	°
L. cuneata subsp. cuneata	°	MA345705	Spain	Laguna Nera	1965-05-08	42	-2.84806	°
L. cuneata subsp. cuneata	°	MA128839	Spain	Urbion	1935-07-10	42.0119	-2.87139	°
L. cuneata subsp. cuneata	°	MA247413	Spain	Urbion	1972-06-26	42.0119	-2.87806	°
L. cuneata subsp. cuneata	°	M	Spain	Pico de Urbión	1964-07-04	42.0119	-2.87806	°
L. cuneata subsp. cuneata	°	TS376	Spain	Urbión	2011-07-23	42.0111	-2.87667	°
L. flaveola	°	MA730769	Spain	Cumbre del Oribio	2004-08-08	42.7253	-7.22139	°
L. flaveola	°	MA783651	Spain	San Lorenzo de Calatrava	2008-05-11	38.4472	-3.77361	°
L. flaveola	°	MA718782	Spain	Puerto del Gamo	1994-06-04	40.2844	-6.24056	°
L. flaveola	°	MA718357	Spain	Sierra de Montanchez	1994-04-24	39.2169	-6.10361	°
L. flaveola	°	MA711833	Spain	Sierra de Alardia	1998-05-04	38.5378	-4.39861	°
L. flaveola	°	MA732797	Spain	Puerto del Robledillo	2004-06-19	39.5233	-4.20806	°
L. flaveola	°	MA783628	Spain	San Lorenzo de Calatrava	2008-05-11	38.4272	-3.79667	°
L. flaveola	°	MA727089	Spain	San Martin de Trevejo	2005-05-15	40.2436	-6.77611	°
L. flaveola	°	MA242654	Spain	Puerto de Niefla	1980-04-22	38.5353	-4.38556	°
L. flaveola	°	MA242655	Spain	Navasfrias	1981-05-23	40.3233	-6.79889	°
L. flaveola	°	MA316731	Spain	Cabeza de la Yegua	1983-07-09	42.4022	-6.54278	°
L. flaveola	°	MA316758	Spain	Peñarubia	1982-06-30	42.7711	-6.89694	°
L. flaveola	°	MA316759	Spain	Sierra de la Cabrera, La Baña	1982-05-09	42.2758	-6.68361	°
L. flaveola	°	MA316762	Spain	Sierra de la Cabrera, La Baña	1981-06-18	42.2589	-6.73361	°
L. flaveola	°	MA378066	Spain	Puerto de Carrigahonda	1981-05-05	40.2625	-6.86139	°
L. flaveola	°	MA386211	Spain	Ribadelago	1987-05-27	42.125	-6.81	°
L. flaveola	°	MA445802	Spain	Calvitero, Canderaio	1980-07-18	40.2942	-5.72944	°
L. flaveola	°	MA510619	Spain	San Martin de Castañeda	1987-05-27	42.1428	-6.7975	°
L. flaveola	°	MA543108	Spain	Peña Trevinca	1994-06-29	42.3128	-6.74306	°
L. flaveola	°	MA546643	Spain	Cima de Pias	1990-07-22	42.62	-7.31722	°
L. flaveola	°	MA593947	Spain	Morredero	1997-05-03	42.3708	-6.49806	°
L. flaveola	°	MA596887	Spain	Solana del Pino	1997-03-16	38.4917	-4.14667	°
L. flaveola	°	MA596888	Spain	Sierra Madera	1997-03-23	38.4456	-4.2375	°
L. flaveola	°	MA617179	Spain	Vega del Horreo	1990-02-26	43.1039	-6.665	°
L. flaveola	°	MA622255	Spain	Fonte de Cova	1991-05-22	42.3231	-6.7525	°
L. flaveola	°	MA652568	Spain	Iruela	1992-04-19	42.2631	-6.51444	°
L. flaveola	°	MA316730	Spain	Pico de la Guiana (Aquiana)	1979-05-30	42.4406	-6.60278	°
L. flaveola	°	MA128946	Spain	Villuercas, Guadalupe	1948-06-21	39.4683	-5.40056	°
L. flaveola	°	MA128703	Spain	Villuercas, Guadalupe	1949-05-23	39.4683	-5.40056	°
L. flaveola	°	MA128787	Spain	Sierra de Montanchez	1946-07-03	39.2147	-6.12389	°
L. flaveola	°	MA128736	Spain	Villuercas, Guadalupe	1946-06-24	39.4683	-5.40056	°
L. flaveola	°	MA128704	Spain	El Humilladero, Guadalupe	1949-05-21	39.4644	-5.34944	°
L. flaveola	°	MA483092	Spain	Sierra de Montanchez	1990-04-14	39.2147	-6.12389	°
L. flaveola	°	MA128706	Spain	Peña Rubia	°	42.7711	-6.89694	°
L. flaveola	°	TS(01)270	Spain	Puerto de Peroles	2011-05-09	40.2458	-6.68686	°
L. flaveola	°	TS350	Spain	Serra do Eixe	2011-06-15	42.3124	-6.72119	°
L. flaveola	°	TS352	Spain	Sierra del Taleno	2011-06-16	42.3886	-6.49972	°
L. heywoodii	°	MA444292	Spain	Sierra de Valdemeca	1974-07-18	40.1667	-1.755	°
L. boissieri	°	MA743472	Spain	Pico El Nevero	1985-07-17	40.9861	-3.8275	°
L. boissieri	°	MA743477	Spain	Dos Hermanas (La Granja)	1990-07-01	40.8342	-3.96972	°
L. boissieri	°	MA743475	Spain	Peñalara	1987-06-24	40.8539	-3.96028	°
L. boissieri	°	MA594220	Spain	Valcotos	1996-07-20	40.8358	-3.96056	°
L. boissieri	°	MA147663	Spain	Peñalara	1924-07-01	40.8494	-3.95639	°
L. boissieri	°	MA242652	Spain	Laguna del Trempal	1979-10-27	40.3094	-5.71472	°
L. boissieri	°	MA242663	Spain	Pico del Zapatero	1978-07-09	40.4922	-4.86694	°
L. boissieri	°	MA401981	Spain	Peñalara	1986-07-07	40.8517	-3.95583	°
L. boissieri	°	MA445801	Spain	Calvitero, Canderaio	1980-07-18	40.2942	-5.72944	°
L. boissieri	°	MA640719	Spain	Refugio Elola	1997-07-17	40.2489	-5.28111	°
L. boissieri	°	MA242651	Spain	Hoya Moro, Calderaio	1979-07-20	40.3022	-5.74222	°
L. boissieri	°	MA708993	Spain	Laguna Grande del Peñalara	2003-05-25	40.8394	-3.95806	°
L. boissieri	°	MA212525	Spain	Peñalara	1932-08-01	40.8497	-3.95444	°
L. boissieri	°	MA406403	Spain	Paredes Negras (Gredos)	1985-06-15	40.2594	-5.25778	°
L. boissieri	°	MA442833	Spain	Morejón (Gredos)	1982-07-27	40.25	-5.26917	°
L. boissieri	°	MA442849	Spain	Circo de Gredos	1982-07-27	40.2592	-5.26944	°
L. boissieri	°	MA128742	Spain	Peñalara	1912-07-06	40.8497	-3.95444	°
L. boissieri	°	MA128743	Spain	Peñalara	7/21/1898	40.8497	-3.95583	°
L. boissieri	°	MA442857	Spain	Laguna del Barco-Pico de la Cavacha	1982-07-27	40.2225	-5.59722	°
L. boissieri	°	M-	Spain	Peñalara	1903-06-01	40.8494	-3.95639	°
L. boissieri	°	B-	Spain	Puerto de Navacerrada	1997-07-19	40.7789	-3.98056	°
L. boissieri	°	TS223	Spain	Navacerrada	2011-04-28	40.7819	-3.9975	LPS136
L. boissieri	°	TS332	Spain	La Mira	2011-06-12	40.2598	-5.18253	LPS157
L. pallida subsp. pallida	°	MA789789	Spain	Valdelmarco	2009-06-28	40.8792	-3.66389	°
L. pallida subsp. pallida	°	MA771869	Spain	Puerto de Canencia	2007-09-02	40.8686	-3.76361	°
L. pallida subsp. pallida	°	MA802990	Spain	Umbralejo	1986-06-20	41.1281	-3.19056	°
L. pallida subsp. pallida	°	MA788232	Spain	Sierra de San Vicente	1996-06-03	40.1506	-4.72611	°
L. pallida subsp. pallida	°	MA743474	Spain	El Majalejo	1986-05-24	40.9339	-3.4725	°
L. pallida subsp. pallida	°	MA743476	Spain	Aldelengua de Pedraza	1987-06-06	41.1081	-3.80889	°
L. pallida subsp. pallida	°	MA446316	Spain	Hoyocasero	1985-05-11	40.3997	-4.9675	°
L. pallida subsp. pallida	°	MA128728	Spain	Sierra de Toranzo	1934-06-09	41.72	-1.93361	°
L. pallida subsp. pallida	°	MA217818	Spain	Umbralejo	28/12/1978	41.1192	-3.16667	°
L. pallida subsp. pallida	°	MA242649	Spain	Puerto de Mijares	1981-09-01	40.3306	-4.81472	°
L. pallida subsp. pallida	°	MA242657	Spain	Puerto de las Pilas	1980-06-04	40.6219	-4.51056	°
L. pallida subsp. pallida	°	MA339845	Spain	Sierra de la Demanda	1985-07-12	42.1911	-3.04833	°
L. pallida subsp. pallida	°	MA468001	Spain	Sierra del Tablado	1988-05-24	41.6919	-1.83194	°
L. pallida subsp. pallida	°	MA484546	Spain	Sierra de Toranzo	1988-05-28	41.6994	-1.90056	°
L. pallida subsp. pallida	°	MA518905	Spain	Puerto de Canencia	1992-06-29	40.8686	-3.76361	°
L. pallida subsp. pallida	°	MA533669	Spain	Sierra de Toranzo	1992-07-01	41.6906	-1.93028	°
L. pallida subsp. pallida	°	MA562828	Spain	Arahuetes	1990-05-26	41.1522	-3.84611	°
L. pallida subsp. pallida	°	MA648191	Spain	Peña del Águila	1999-06-06	40.7917	-3.84139	cit. Pedrol 2019
L. pallida subsp. pallida	°	MA592489	Spain	Puerto de la Quesera	1981-06-24	41.2158	-3.42056	°
L. pallida subsp. pallida	°	MA650634	Spain	Puerto de Honduras (Hervas)	1994-05-05	40.2214	-5.87167	°
L. pallida subsp. pallida	°	MA247507	Spain	Sierra de Toranzo	1973-06-02	41.7158	-1.92694	°
L. pallida subsp. pallida	°	MA128733	Spain	Puerto del Arenal	July.1918	40.3097	-5.04944	°
L. pallida subsp. pallida	°	MA128729	Spain	Sierra del Madero	1934-06-05	41.7575	-2.01583	°
L. pallida subsp. pallida	°	MA181985	Spain	Sierra del Madero	1934-06-05	41.7575	-2.01583	°
L. pallida subsp. pallida	°	MA518495	Spain	Miraflores	1992-06-26	40.8197	-3.77056	°
L. pallida subsp. pallida	°	MA128719	Spain	Pontón de la Oliva	1916-06-01	40.8833	-3.44167	°
L. pallida subsp. pallida	°	MA421245	Spain	Necutia (Sierra de la Demanda)	1983-07-31	42.1933	-3.03806	°
L. pallida subsp. pallida	°	MA442856	Spain	Puerto de la Peñanegra	1982-07-26	40.43	-5.275	°
L. pallida subsp. pallida	°	MA442858	Spain	Sierra del Barco (Avila)	1982-07-27	40.2697	-5.6225	°
L. pallida subsp. pallida	°	MA447453	Spain	Pico San Lorenzo (Sierra de la Demanda)	1981-07-15	42.1731	-3.06028	°
L. pallida subsp. virescens	var. bilbilitanum	MA460072	Spain	Campisábalos-Condemios de Arriba	1988-04-23	41.2544	-3.15528
L. pallida subsp. pallida	°	MA531769	Spain	Sierra de la Demanda	1991-06-25	42.1639	-3.06028	°
L. pallida subsp. pallida	°	MA533482	Spain	Barrancos del Rio Gatón (Sierra de la Demanda)	1992-05-02	42.1639	-2.97583	°
L. pallida subsp. pallida	°	MA547359	Spain	Barrancos Cabrones (Sierra de la Demanda)	1993-05-30	42.1639	-2.95139	°
L. pallida subsp. pallida	°	MA547360	Spain	Collado Blando (Sierra de la Demanda)	1993-06-05	42.1819	-2.95139	°
L. pallida subsp. pallida	°	MA653756	Spain	Nogal del Barranco	1987-05-31	40.2342	-5.16278	°
L. pallida subsp. pallida	°	MA128717	Spain	El Ventorrillo (Guadarrama)	1934-07-20	40.755	-4.02222	°
L. pallida subsp. pallida	°	MA217820	Spain	Lozoyuela-La Cabrera	1976-06-15	40.8833	-3.61722	°
L. pallida subsp. pallida	°	MA526715	Spain	Siete Picos (Guadarrama)	1992-06-27	40.7931	-4.05472	°
L. pallida subsp. pallida	°	MA217815	Spain	Sierra de Bernabé (Piornal)	1980-11-19	40.1303	-5.80444	°
L. pallida subsp. pallida	°	MA421537	Spain	Puerto de Honduras (Hervas)	1981-07-18	40.2214	-5.87167	°
L. pallida subsp. pallida	°	MA242660	Spain	Puerto del Pico (Arenas de San Pedro)	1981-06-17	40.3192	-5.01139	°
L. pallida subsp. pallida	°	MA128749	Spain	Cerro Escusa (Avila)	1933-07-08	40.3642	-4.625	°
L. pallida subsp. pallida	°	MA128752	Spain	Puerto del Pico	2028-06-27	40.3192	-5.01139	°
L. pallida subsp. pallida	°	MA484558	Spain	Moncayo	1989-07-14	41.7844	-1.87333	°
L. pallida subsp. pallida	°	MA544104	Spain	Moncayo	1994-07-10	41.7344	-1.80944	°
L. pallida subsp. pallida	°	MA438816	Spain	Sierra de Mansilla (Sierra de la Demanda)	1988-05-28	42.1633	-2.95167	°
L. pallida subsp. pallida	°	M-	Spain	Sierra de la Demanda	1997-07-21	42.1783	-3.05861	°
L. pallida subsp. pallida	°	M-	Spain	Sierra de Candelario	1997-07-18	40.3336	-5.73194	°
L. pallida subsp. pallida	°	M-	Spain	Puerto del Pico	1971-06-10	40.3208	-5.01278	°
L. pallida subsp. pallida	°	M-	Spain	Sierra de Caldelario	1981-05-03	40.3394	-5.71944	°
L. pallida subsp. pallida	°	M14120	Spain	Puerto del Pico	1986-07-09	40.3208	-5.01278	°
L. pallida subsp. pallida	°	M-	Spain	Sierra de Cabrera	1985-06-06	40.8833	-3.60528	°
L. pallida subsp. pallida	°	B-	Spain	Caceres	1981-06-16	40.2214	-5.87167	°
L. pallida subsp. pallida	°	TS265	Spain	Puerto de Parameda	2011-05-08	40.5175	-4.65722	LPS139
L. pallida subsp. pallida	°	TS273	Spain	Puerto de Tornavacas	2011-05-08	40.2725	-5.5125	LPS143
L. pallida subsp. pallida	°	TS333	Spain	Gredos	2011-06-12	40.2572	-5.17389	LPS158
L. pallida subsp. pallida	°	TS364	Spain	Sierra de la Demanda	2011-06-18	42.1837	-3.06664	LPS164
L. pallida subsp. pallida	°	TS367	Spain	Sierra de Toranzo	2011-06-19	41.7183	-1.93242	LPS165
L. pallida subsp. pallida	°	HP20112217	Spain	Puerto de Mijares	2011-04-22	40.3161	-4.83222	LPS184
L. spathulifolia	°	MA198652	Spain	Cerro de la Laguna	1975-06-10	37.9025	-2.97722	°
L. spathulifolia	°	MA217821	Spain	Cueva Parida	1977-07-21	37.9561	-2.74944	°
L. spathulifolia	°	MA217822	Spain	Puerto de las Crucetillas	1979-10-01	38.5264	-2.42556	°
L. spathulifolia	°	MA217823	Spain	Nava de San Pedro	1980-03-05	37.8933	-2.87472	°
L. spathulifolia	°	MA444222	Spain	Sierra del Pozo	1976-06-23	37.8483	-2.96583	°
L. spathulifolia	°	MA462193	Spain	Sierra de Cazorla	1975-06-22	37.9025	-2.97722	°
L. spathulifolia	°	MA462194	Spain	Sierra de Empanadas	1976-06-05	37.9203	-2.78361	°
L. spathulifolia	°	MA462195	Spain	Fuente del Oso	1975-05-16	37.9025	-2.94306	°
L. spathulifolia	°	MA462196	Spain	Sierra de Segura	1985-05-04	38.2353	-2.63417	°
L. spathulifolia	°	MA480840	Spain	Sierra de Empanadas	1976-06-15	37.9203	-2.78361	°
L. spathulifolia	°	MA480841	Spain	Parador del Adelantado (Cazorla)	1975-06-22	37.9025	-2.97722	°
L. spathulifolia	°	MA480842	Spain	Barranco del Guadalentín	1975-06-18	37.8933	-2.84056	°
L. spathulifolia	°	MA480843	Spain	Sierra de la Cabrilla	1975-07-04	37.9203	-2.80639	°
L. spathulifolia	°	MA480855	Spain	Fuente del Oso	1976-05-16	37.9025	-2.94306	°
L. spathulifolia	°	MA508192	Spain	Cerro de Poyo Alto	1981-05-23	38.2081	-2.58861	°
L. spathulifolia	°	MA508196	Spain	Barranco del rio Madera	1978-07-10	38.2442	-2.63444	°
L. spathulifolia	°	MA508927	Spain	Calar del Espino	1979-05-23	38.2892	-2.55389	°
L. spathulifolia	°	MA591808	Spain	Sierra de Alcaraz	1993-05-22	38.5056	-2.54972	°
L. spathulifolia	°	MA697125	Spain	Sierra de las Cabras	2001-07-06	38.0719	-2.35	°
L. spathulifolia	°	MA128776	Spain	Barranco del Guadalentín	1904	37.8933	-2.84056	°
L. spathulifolia	°	MA508928	Spain	Fuente de la Zarza	1980-06-06	38.2983	-2.6225	°
L. spathulifolia	°	MA242674	Spain	La Vidriera. Sierra de Guillimona	1978-05-20	38.0639	-2.56667	°
L. spathulifolia	°	MA480854	Spain	Los Arenales (Cazorla)	1976-05-27	37.9022	-2.84056	°
L. spathulifolia	°	MA319564	Spain	Paterna del Madera	1984-07-04	38.5589	-2.40306	°
L. spathulifolia	°	MA538220	Spain	Puerto de la Crucetillas	1993-05-26	38.5264	-2.42556	°
L. spathulifolia	°	M-	Spain	Calar del Mundo	1985-06-19	38.4569	-2.4725	°
L. spathulifolia	°	TS301	Spain	Cazorla	2011-05-20	37.9069	-2.94331	LPS150
L. spathulifolia	°	TS316	Spain	Puerto del Arenal	2011-05-22	38.4681	-2.45583	LPS151
L. spathulifolia	°	TS318	Spain	Puerto Crucetillas	2011-05-22	38.5271	-2.42542	LPS152
L. spathulifolia	°	TS324	Spain	Sierra Guillamona	2011-06-10	38.0306	-2.53333	LPS153
L. spathulifolia	°	TS326	Spain	Sierra Guillamona	2011-06-10	38.0133	-2.58333	LPS154
L. pallida subsp. virescens	var. bilbilitanum	MA460500	Spain	Sierra de la Pina	1988-07-17	40.0281	-0.628333	°
L. pallida subsp. virescens	var. bilbilitanum	MA497809	Spain	Sierra de Pina (Pico Santa Barbara)	1988-06-30	40.0281	-0.628333	°
L. pallida subsp. virescens	var. bilbilitanum	MA128780	Spain	Sierra de Pina (Pico Santa Barbara)	1919-06-29	40.0281	-0.628333	°
L. pallida subsp. virescens	var. bilbilitanum	MA247508	Spain	Puerto de Codos	1973-05-12	41.3217	-1.33944	°
L. pallida subsp. virescens	var. bilbilitanum	MA532930	Spain	Sierra de Vicort	1991-06-05	41.3708	-1.49194	°
L. pallida subsp. virescens	var. bilbilitanum	MA627949	Spain	Huerta del Marquesano (Cuenca)	1999-05-08	40.175	-1.74333	°
L. heywoodii	°	MA217826	Spain	Sierra de San Felipe	1980-11-05	40.4078	-1.83306
L. pallida subsp. virescens	°	MA128772	Spain	Caroché (Sierra de Ayora)	1915-07-04	39.0892	-0.914722	°
L. pallida subsp. virescens	var. bilbilitanum	B-	Spain	Sierra de Pina (Castellon)	1988-06-03	40.0239	-0.625833	°
L. pallida subsp. virescens	var. bilbilitanum	TS247	Spain	Sierra del Vicort	2011-05-01	41.3201	-1.34083	LPS138
L. cuneata subsp. valdez-bermejoi	°	MA786958	Spain	Monte Peñalta	2006-04-20	42.9347	-3.24583	LPS185
L. pallida subsp. virescens	var. virescens	MA738051	Spain	Sierra de la Muela	2006-04-30	38.2533	-1.96306	°
L. heywoodii	°	MA422108	Spain	Sierra de Valdemeca	1977-07-22	40.1756	-1.76667	°
L. cuneata subsp. valdez-bermejoi	°	MA532504	Spain	Peña Cueto-Peña Fraile	1990-05-24	42.835	-4.76194	type
L. cuneata subsp. valdez-bermejoi	°	MA532663	Spain	Peña Redonda	1990-05-31	42.8633	-4.64028	°
L. cuneata subsp. valdez-bermejoi	°	MA532668	Spain	Alto de los Llanos	1990-05-31	42.8594	-4.66444	°
L. pallida subsp. virescens	var. virescens	MA440795	Spain	Ciudad Encantada	1980-04-17	40.2078	-2.00889	°
L. pallida subsp. virescens	var. virescens	MA440796	Spain	Cuenca	1980-04-17	40.0889	-2.13194	°
L. pallida subsp. virescens	var. virescens	MA444654	Spain	Fuente del Pino, Barchím del Hozo	°	39.6917	-2.03194	°
L. pallida subsp. virescens	var. virescens	MA525931	Spain	Alcorto	1993-05-08	41.0019	-3.03556	°
L. pallida subsp. virescens	var. virescens	MA440794	Spain	Beamud	1980-04-17	40.185	-1.80806	°
L. pallida subsp. virescens	var. virescens	MA486423	Spain	Las Cuerlas (Zaragoza)	1981-05-31	40.9572	-1.58583	°
L. pallida subsp. virescens	var. virescens	MA593920	Spain	Pico del Buitre (Cuenca)	1996-05-18	40.1189	-2.835	°
L. pallida subsp. virescens	var. virescens	MA577821	Spain	Pico Altomira	1996-05-26	40.1817	-2.82611	°
L. pallida subsp. virescens	var. virescens	MA420369	Spain	Ciudad Encantada	1974-05-20	40.2078	-2.00889	°
L. pallida subsp. virescens	var. virescens	MA217824	Spain	Priego (Cuenca)	1979-09-20	40.4511	-2.31528	°
L. pallida subsp. virescens	var. virescens	MA217825	Spain	Sierra de Valdemeca	1980-11-06	40.0942	-1.72111	°
L. pallida subsp. virescens	var. virescens	MA217828	Spain	Balneario de Solán Cabra	1979-09-20	40.5092	-2.12694	°
L. cuneata subsp. valdez-bermejoi	°	TS361	Spain	Sierra del Brezo	2011-06-17	42.8411	-4.75133	LPS163
L. pectinata	°	MA805718	Spain	Sierra Nevada	2010-05-01	37.1914	-3.28528
L. pectinata	°	MA128797	Spain	Lagunillas	°	37.0519	-3.37889	°
L. pectinata	°	MA577180	Spain	Rio Seco, Sierra Nevada	1990-07-06	37.0467	-3.34667	°
L. pectinata	°	MA508849	Spain	Sierra Nevada	1992-06-19	37.0961	-2.93944	°
L. pectinata	°	MA446282	Spain	Lagunillas de la Virgen (Sierra Nevada)	1985-08-25	37.0522	-3.37944	°
L. pectinata	°	MA443823	Spain	Los Borreguiles, Sierra Nevada	1976-07-18	37.0633	-3.38222	°
L. pectinata	°	MA448220	Spain	La Veleta	1984-07-22	37.0547	-3.35972	°
L. pectinata	°	MA452492	Spain	La Veleta	1978-07-01	37.0725	-3.35722	°
L. pectinata	°	MA394513	Spain	Laguna de la Mosca, Mulhacen	1975-10-02	37.0592	-3.31444	°
L. pectinata	°	MA394518	Spain	Hoya de la Laguna Larga (Sierra Nevada)	1975-10-05	37.0575	-3.33528	°
L. pectinata	°	TS372	Spain	Veleta	2011-07-13	37.0625	-3.37222	LPS166
L. pectinata	°	TS374	Spain	Sierra Nevada	2011-07-14	37.0153	-3.4545	LPS167
L. pulverulenta	°	MA754389	Spain	Cuellar	1998-04-18	41.3633	-4.30306	°
L. pulverulenta	°	MA754388	Spain	Cuellar	1998-04-21	41.3544	-4.29111	°
L. pulverulenta	°	MA754387	Spain	Cuellar	1998-06-20	41.275	-4.20583	°
L. pulverulenta	°	MA743464	Spain	Aguilafuente	1988-06-18	41.2672	-4.08639	°
L. pulverulenta	°	MA743465	Spain	Aguilafuente	1988-05-07	41.2672	-4.08639	°
L. pulverulenta	°	MA743466	Spain	Pedraza	1987-05-01	41.1164	-3.78611	°
L. pulverulenta	°	MA743467	Spain	Puerto de Navafria	1985-05-11	41.0353	-3.80889	°
L. pulverulenta	°	MA743468	Spain	Aldealengua de Pedraza	1985-04-13	41.1164	-3.80972	°
L. pulverulenta	°	MA756590	Spain	Aguilafuente	2002-04-17	41.2492	-4.08611	°
L. pulverulenta	°	MA743469	Spain	Pedraza	1987-05-30	41.1522	-3.84611	°
L. pulverulenta	°	MA743470	Spain	Sotosalbos	1986-05-17	41.0253	-3.93972	°
L. pulverulenta	°	MA754043	Spain	Ciruelos	2007-05-06	41.0094	-2.22611	°
L. pulverulenta	°	MA440824	Spain	Cercedilla	1980-05-01	40.7358	-4.0775	°
L. pulverulenta	°	MA464717	Spain	Embalse de la Pinilla	1980-03-27	40.9181	-3.83111	°
L. pulverulenta	°	MA506091	Spain	Cerceda	1988-05-23	40.6922	-3.8875	°
L. pulverulenta	°	MA440572	Spain	Cerro de la Golondrina, Navacerrada	1977-05-07	40.7272	-4.02722	°
L. pulverulenta	°	MA217810	Spain	Cereyo de Arriba	1979-11-07	41.2622	-3.51306	°
L. pulverulenta	°	MA217814	Spain	Casa de la Lancha	1979-10-09	40.6511	-4.41917	°
L. pulverulenta	°	MA242668	Spain	Casillas de Flores	1981-05-23	40.3944	-6.7375	°
L. pulverulenta	°	MA399471	Spain	Saelices del Rio	1984-04-10	42.5064	-5.02028	°
L. pulverulenta	°	MA399534	Spain	Cueva de San Clemente	1984-06-02	42.1533	-3.605	°
L. pulverulenta	°	MA401990	Spain	Siguero	1987-04-30	41.1806	-3.60806	°
L. pulverulenta	°	MA440736	Spain	Siera de Paramera	1988-04-24	40.5281	-4.82972	°
L. pulverulenta	°	MA532615	Spain	Tejada	1990-05-01	41.9556	-3.51861	°
L. pulverulenta	°	MA650861	Spain	Valle del Casal (Zamora)	1996-05-15	41.82	-6.05	°
L. pulverulenta	°	MA525763	Spain	Puerto del Comendador (Yébenes)	1993-04-24	39.4033	-3.96361	°
L. pulverulenta	°	MA217811	Spain	Buitrago-Gadullas	1979-11-15	41.0094	-3.61833	°
L. pulverulenta	°	MA217813	Spain	Serna del Monte-Gascones	1979-11-15	41.0364	-3.64222	°
L. pulverulenta	°	MA316748	Spain	Covelo, Viana do Bolo (Orense)	1977-04-07	42.2211	-7.10833	°
L. pulverulenta	°	M72426	Spain	Puerto de la Cruz Verde	1996-05-21	40.5589	-4.19667	°
L. pulverulenta	°	B-	Spain	Guadalajara	1985-06-05	41.0819	-3.03528
L. pulverulenta	°	TS217	Spain	Puente Duero	2011-04-23	41.5713	-4.78061	LPS134
L. pulverulenta	°	TS235	Spain	Rascafria	2011-04-28	40.8894	-3.85361	LPS137
L. pulverulenta	°	TS268	Spain	Puerto de Parameda	2011-05-08	40.5175	-4.65722	LPS141
L. pulverulenta	°	TS270	Spain	Puerto de Villatoro	2011-05-08	40.5375	-5.16056	LPS142
L. pulverulenta	°	TS(01)277	Spain	El Payo	2011-05-09	40.3234	-6.73272	LPS145
L. pulverulenta	°	TS297	Spain	Vitigudino	2011-05-11	41.0047	-6.3925	LPS149
L. pulverulenta	°	TS336	Spain	Pixeiros	2011-06-15	42.112	-7.09861	LPS159
L. pallida subsp. virescens	°	MA726728	Spain	Pico revolcadores	2005-05-01	38.0644	-2.26389	LPS186
L. heywoodii	°	MA421802	Spain	Puerto de Orihuela	1986-06-28	40.4883	-1.65472	°
L. heywoodii	°	M-	Spain	Sierra Alta	1962-07-07	40.4833	-1.58917	LPS192
L. heywoodii	°	M-	Spain	Eremita del Tremedal	1972-05-29	40.5286	-1.65111	LPS193
L. pallida subsp. virescens	var. virescens	MSB135863	Spain	Cañete	1988-05-28	39.9942	-1.59028	LPS195
L. pallida subsp. virescens	var. bilbilitanum	M-	Spain	Palmaces	1982-06-06	41.0558	-2.91056	LPS196
L. pallida subsp. virescens	var. virescens	B100652979	Spain	Sierra de Aitana	2016-06-10	38.6525	-0.273333	LPS204
L. pallida subsp. virescens	var. virescens	B100652972	Spain	Pico Revolcadores	2016-06-11	38.0739	-1.73861	LPS205
L. heywoodii	°	SALA158944	Spain	Muela de San Juan	2016-06-18	40.4278	-1.72722	LPS208
L. heywoodii	°	SALA158943	Spain	Pico Zaragozana	2016-06-17	40.4253	-1.72702	LPS209
L. flaveola	°	B100846952	Spain	Viniegra de Arriba	1985-06-15	42.0956	-2.83444	LPS038
L. flaveola	°	B100846953	Spain	Almodovar del Campo	1980-03-31	38.5667	-3.48333	LPS039
L. pallida subsp. virescens	var. bilbilitanum	B100846945	Spain	Sierra de Pina (Castellon)	1988-06-03	40.0239	-0.625833	LPS052
